# Supplementary material for: Heart rate phase is an indicator of chronotype‐relevant circadian shifts associated with human disease: an All of Us Research Program analysis
Source: J Physiol. 2026 Mar 16;604(8):3282–96. doi: 10.1113/JP290337 (PMC13082182; doi:10.1113/JP290337)
Supplement: Supplementary file 2 — Supporting Information [file TJP-604-3282-s002.xlsx]

## Sheet: ListOfTables
Supplemental Tables
Table S1	Circadian rhythm SNV associations with HRP
Table S2	Linkage of SNVs at RGS16-RNASEL locus
Table S3	Phenome-wide association study
Table S4	Logistic regression of HRP and T2DM diagnosis
Table S5	Logistic regression of HRP and HbA1c elevation
Table S6	HRP and age at T2DM diagnosis
Table S7	HRP and age at new T2DM diagnosis after initiation of heart rate monitoring
Table S8	Logistic regression of rs1144566 and T2DM diagnosis
Table S9	Logistic regression of rs1144566 and HbA1c elevation
Table S10	rs1144566 and age at T2DM diagnosis
Table S11	Mendelian randomization with T2DM outcome
Table S12	Mendelian randomization with elevated HbA1c outcome
Table S13	Logistic regression of HRP and T2DM diagnosis with sleep adjustment
Table S14	Logistic regression of HRP and HbA1c elevation with sleep adjustment
Table S15	HRP and age at T2DM diagnosis with sleep adjustment
Table S16	HRP and age at new T2DM diagnosis after initiation of heart rate monitoring with sleep adjustment
Table S17	Logistic regression of rs1144566 and T2DM diagnosis with sleep adjustment
Table S18	Logistic regression of rs1144566 and HbA1c elevation with sleep adjustment
Table S19	rs1144566 and age at T2DM diagnosis with sleep adjustment
Table S20	Mendelian randomization with T2DM outcome with sleep adjustment
Table S21	Mendelian randomization with elevated HbA1c outcome with sleep adjustment

## Sheet: TableS1
Table S1. Circadian rhythm SNV associations with HRP. Associations between additive SNV genotype (number of alternate allele copies) and HRP were assessed by multivariate linear regression adjusted for mean age during Fitbit monitoring, presence of a Y chromosome, and the first five principal components of genomic ancestry prediction. Mapped genes were obtained from GWAS Catalog. Adjusted P-value…
RSID	Chromosome	Position	Non-Effect Allele	Non-Effect Allele Frequency	Effect Allele	Effect Allele Frequency	N	Beta (hr)	Beta (hr) Lower 95% CI	Beta (hr) Upper 95% CI	Beta (min)	Beta (min) Lower 95% CI	Beta (min) Upper 95% CI	Mapped Gene(s)	P-value	Adj. P-Value	Reference (PMID)
rs1144566	1	182600491	C	0.978004	T	0.0219961	22606	-0.233918	-0.320948	-0.146887	-14.0351	-19.2569	-8.81323	RGS16	1.37975e-07	1.94545e-05	30696823
rs694383	1	182599069	C	0.960991	G	0.0390087	22589	-0.201428	-0.281755	-0.121102	-12.0857	-16.9053	-7.26612	RGS16	8.88493e-07	0.000125277	28604731
rs516134	1	182584558	T	0.942648	C	0.0573521	22555	-0.176218	-0.249728	-0.102707	-10.5731	-14.9837	-6.16243	RNASEL	2.62232e-06	0.000369747	27494321
rs12736689	1	182580594	T	0.960881	C	0.0391194	22647	-0.184319	-0.264657	-0.103981	-11.0592	-15.8794	-6.23889	RNASEL	6.90014e-06	0.00097292	26835600
rs34714364	1	150262258	G	0.88234	T	0.11766	22653	-0.0810656	-0.120723	-0.0414085	-4.86394	-7.24336	-2.48451	CA14	6.16273e-05	0.00868945	26835600
rs12965577	18	34095716	A	0.685507	G	0.314493	22651	0.0588611	0.0293933	0.0883289	3.53167	1.7636	5.29973	NOL4	9.04128e-05	0.0127482	26835600
rs11545787	17	17494964	G	0.791094	A	0.208906	22649	0.0657089	0.0324721	0.0989457	3.94253	1.94833	5.93674	RASD1	0.000106697	0.0150443	26835600
rs35333999	2	238253316	C	0.968317	T	0.0316826	22652	0.123953	0.050502	0.197404	7.43718	3.03012	11.8442	PER2	0.000941139	0.132701	--
rs10788873	1	150278123	T	0.531779	A	0.46822	14803	0.0563357	0.0205028	0.0921686	3.38014	1.23017	5.53012	C1orf54	0.00206021	0.29049	--
rs10493596	1	77260556	C	0.770426	T	0.229574	22651	-0.0509205	-0.0835213	-0.0183198	-3.05523	-5.01128	-1.09919	PIGK - AK5	0.00220341	0.310681	--
rs9436116	1	150482248	T	0.580626	G	0.419374	22574	0.0433903	0.0151645	0.0716161	2.60342	0.909868	4.29696	RPRD2 - TARS2	0.00258708	0.364779	--
rs10888576	1	150228460	G	0.71709	C	0.282905	22645	0.0464497	0.0158827	0.0770167	2.78698	0.952964	4.621	ANP32E	0.00289787	0.408599	--
rs62436127	6	152999483	G	0.858299	C	0.141701	22652	-0.0586759	-0.0974317	-0.01992	-3.52055	-5.8459	-1.1952	MTRF1L	0.00300367	0.423517	--
rs10157197	1	150278225	G	0.591462	A	0.408538	22614	0.0417138	0.0135139	0.0699136	2.50283	0.810835	4.19482	C1orf54	0.00374096	0.527476	--
rs11139851	9	82878125	C	0.729568	G	0.270432	21762	-0.0415638	-0.0725622	-0.0105653	-2.49383	-4.35373	-0.633921	RPS6P12 - RASEF	0.00858913	1	--
rs72720396	1	90726025	A	0.82679	G	0.17321	22649	-0.0442287	-0.078495	-0.0099624	-2.65372	-4.7097	-0.597744	BARHL2 - LINC02609	0.011413	1	--
rs9357620	6	13170402	T	0.762661	C	0.237339	22652	-0.0397274	-0.0709869	-0.00846793	-2.38365	-4.25922	-0.508076	PHACTR1	0.0127419	1	--
rs9565309	13	77002892	T	0.953163	C	0.0468355	22651	0.0896932	0.0188788	0.160508	5.38159	1.13273	9.63045	CLN5, FBXL3	0.013047	1	--
rs6691624	1	19661290	T	0.566475	C	0.433475	22643	-0.0353516	-0.0638645	-0.00683873	-2.1211	-3.83187	-0.410324	NBL1 - HTR6	0.0150965	1	--
rs9479402	6	152814204	T	0.95619	C	0.0438102	22651	-0.0944242	-0.171057	-0.0177916	-5.66545	-10.2634	-1.06749	LINC02840	0.0157351	1	--
rs2350702	2	49689786	T	0.670339	C	0.329661	22642	0.034155	0.00528223	0.0630278	2.0493	0.316934	3.78167	RNU6-439P - RPL7P13	0.0204202	1	--
rs11162296	1	77234511	G	0.858692	C	0.141308	22652	-0.0436393	-0.0821217	-0.005157	-2.61836	-4.9273	-0.30942	PIGK - AK5	0.0262416	1	--
rs2653349	6	55277539	G	0.838136	A	0.161864	21833	-0.0400407	-0.0759987	-0.0040828	-2.40244	-4.55992	-0.244968	HCRTR2	0.0290722	1	--
rs4715491	6	54899522	A	0.819414	G	0.180586	22646	-0.036841	-0.0703804	-0.00330152	-2.21046	-4.22283	-0.198091	FAM83B	0.0313268	1	--
rs111706465	2	238543741	A	0.917334	C	0.0826539	22390	0.0501591	0.00415007	0.0961682	3.00955	0.249004	5.77009	LINC01107	0.0326179	1	--
rs4547160	12	63109870	G	0.658818	T	0.341182	22358	-0.0307745	-0.0600307	-0.0015184	-1.84647	-3.60184	-0.0911042	RSL24D1P5 - AVPR1A	0.0392376	1	--
rs2398144	16	56318942	C	0.529469	A	0.470529	22602	0.029544	0.0012988	0.0577892	1.77264	0.0779279	3.46735	GNAO1	0.0403557	1	--
rs11250098	8	10961097	G	0.521721	A	0.478279	22644	0.0293469	0.00124555	0.0574482	1.76081	0.0747332	3.44689	XKR6	0.0406741	1	--
rs77641763	9	137371330	C	0.91553	T	0.0844702	22643	0.0487603	0.00188412	0.0956366	2.92562	0.113047	5.73819	EXD3	0.0414758	1	--
rs11708779	3	55900911	G	0.722367	A	0.277633	22649	-0.0303403	-0.0599086	-0.000771922	-1.82042	-3.59452	-0.0463153	ERC2	0.0443116	1	--
rs75804782	2	238407402	T	0.919501	C	0.0804995	22649	0.0463735	0.000105782	0.0926413	2.78241	0.00634695	5.55848	TRAF3IP1 - RNU6-234P	0.0494785	1	--
rs10194961	2	105687806	A	0.684316	T	0.315684	22561	-0.0291591	-0.0586307	0.000312425	-1.74955	-3.51784	0.0187455	LINC02946 - NCK2	0.0524786	1	--
rs12635074	3	55948388	T	0.727973	G	0.272025	22651	-0.0292505	-0.0589131	0.000412078	-1.75503	-3.53478	0.0247247	ERC2	0.0532688	1	--
rs2948276	7	96827807	A	0.747812	G	0.252188	22643	0.0338014	-0.00142425	0.0690271	2.02808	-0.0854551	4.14162	SEM1 - MARK2P10	0.0600103	1	--
rs76681500	1	77247749	G	0.892693	A	0.107307	22507	-0.0399812	-0.0817559	0.00179364	-2.39887	-4.90536	0.107618	PIGK - AK5	0.0606812	1	--
rs1481757	8	32110442	C	0.729349	T	0.270647	22631	-0.0289471	-0.0591973	0.00130305	-1.73683	-3.55184	0.0781827	NRG1-IT1, NRG1	0.0607189	1	--
rs2004862	3	161417850	C	0.511761	T	0.488239	21646	-0.0255938	-0.0538599	0.00267235	-1.53563	-3.23159	0.160341	SPTSSB - LINC02067	0.0759534	1	--
rs11121022	1	7776599	A	0.648811	C	0.351184	22646	-0.0251671	-0.0534322	0.00309791	-1.51003	-3.20593	0.185874	VAMP3	0.0809591	1	--
rs9277979	6	33326321	C	0.860528	T	0.139472	21898	0.0337562	-0.00442575	0.0719381	2.02537	-0.265545	4.31629	SMIM40	0.0831347	1	--
rs113851554	2	66523432	G	0.961038	T	0.0389549	22652	0.0551877	-0.0100776	0.120453	3.31126	-0.604655	7.22718	MEIS1	0.0974534	1	--
rs55694368	2	238409051	G	0.939134	T	0.060866	21757	0.0435978	-0.00859963	0.0957951	2.61587	-0.515978	5.74771	TRAF3IP1 - RNU6-234P	0.101619	1	--
rs4613509	3	161010271	C	0.614653	T	0.385347	22644	0.0242539	-0.00478995	0.0532977	1.45523	-0.287397	3.19786	PPM1L	0.101688	1	--
rs6765270	3	161182186	G	0.612027	A	0.387971	22644	0.0235301	-0.00519728	0.0522574	1.4118	-0.311837	3.13544	NMD3	0.108412	1	--
rs9790314	3	161301770	C	0.576501	T	0.423499	22264	0.0227839	-0.00574648	0.0513143	1.36704	-0.344789	3.07886	NMD3 - EEF1GP4	0.117537	1	--
rs55986470	2	238455132	A	0.860667	G	0.139333	22646	0.0309751	-0.00879119	0.0707413	1.8585	-0.527472	4.24448	ASB1 - LINC01107	0.126843	1	--
rs59948050	1	15588662	T	0.816068	G	0.183932	22651	-0.0287732	-0.0658797	0.00833326	-1.72639	-3.95278	0.499996	DNAJC16	0.128561	1	--
rs2190422	7	103426329	G	0.648952	C	0.351048	22631	-0.0234356	-0.0548943	0.00802303	-1.40614	-3.29366	0.481382	SLC26A5	0.144261	1	--
rs2953805	8	9057247	T	0.537898	C	0.462095	22647	0.0197221	-0.00843404	0.0478782	1.18333	-0.506042	2.87269	ERI1	0.169794	1	--
rs1147813	9	25859711	T	0.662939	C	0.337061	22651	0.0195273	-0.00922286	0.0482775	1.17164	-0.553372	2.89665	LINC01241 - GARIN3P1	0.183116	1	--
rs7027071	9	123542763	G	0.89195	A	0.10805	22649	0.0342858	-0.0172723	0.0858439	2.05715	-1.03634	5.15064	DENND1A	0.192451	1	--
rs10896109	11	66312552	A	0.738014	G	0.261986	7574	-0.0441319	-0.111434	0.0231699	-2.64792	-6.68602	1.39019	TMEM151A - CD248	0.198719	1	--
rs1478898	8	11537570	G	0.586676	A	0.413324	22649	-0.0182146	-0.0469728	0.0105436	-1.09288	-2.81837	0.632617	BLK	0.214464	1	--
rs11895698	2	238429854	C	0.860196	T	0.139803	22589	0.0246127	-0.015292	0.0645174	1.47676	-0.917523	3.87104	ASB1	0.22671	1	--
rs9325144	12	38624871	C	0.730953	T	0.269047	22638	-0.0183945	-0.0484675	0.0116785	-1.10367	-2.90805	0.700709	ALG10B - CPNE8	0.230592	1	--
rs117530689	7	102390488	C	0.971454	A	0.0284828	22637	-0.0435302	-0.118085	0.0310243	-2.61181	-7.08509	1.86146	PRKRIP1	0.252472	1	--
rs113964240	2	197591586	C	0.626867	A	0.373127	22640	-0.0146455	-0.0430131	0.013722	-0.878732	-2.58079	0.823321	RFTN2	0.311593	1	--
rs3972456	7	102796460	G	0.57342	A	0.42658	22649	-0.0144136	-0.0435654	0.0147382	-0.864817	-2.61392	0.88429	FAM185A	0.33251	1	--
rs35833281	6	55156763	G	0.841944	C	0.158056	22646	-0.0171446	-0.052326	0.0180368	-1.02868	-3.13956	1.08221	HCRTR2	0.339512	1	--
rs115291000	2	148652070	G	0.972053	A	0.0279469	22650	-0.0381146	-0.116847	0.0406178	-2.28688	-7.01082	2.43707	EPC2	0.34271	1	--
rs3122163	6	55191570	T	0.841055	C	0.158945	22647	-0.0169605	-0.0523339	0.0184129	-1.01763	-3.14003	1.10477	HCRTR2	0.347348	1	--
rs432925	16	284580	G	0.731595	C	0.268387	22634	0.0147035	-0.0164651	0.0458721	0.882209	-0.987906	2.75232	PDIA2	0.355177	1	--
rs12310956	12	33817747	A	0.694759	G	0.305158	22644	-0.0135478	-0.0431916	0.016096	-0.812868	-2.5915	0.965762	RNU6-400P - RNU6-472P	0.370391	1	--
rs847649	7	102915564	C	0.559514	T	0.440486	22599	-0.0132629	-0.0423888	0.0158631	-0.795772	-2.54333	0.951785	FBXL13, LRRC17	0.372128	1	--
rs3731570	2	197453059	C	0.620536	T	0.379464	22645	-0.0124771	-0.0407573	0.0158031	-0.748626	-2.44544	0.948187	RNU6-1029P - COQ10B	0.387189	1	--
rs35125029	2	143504088	G	0.727708	A	0.27229	22650	0.0132566	-0.0168486	0.0433619	0.795398	-1.01092	2.60171	ARHGAP15	0.388106	1	--
rs12927162	16	52651004	A	0.802241	G	0.197759	22652	0.0139042	-0.019236	0.0470444	0.83425	-1.15416	2.82266	CASC16	0.410897	1	--
rs12805304	11	13323098	T	0.753954	A	0.246033	22085	-0.013097	-0.0451976	0.0190035	-0.785822	-2.71186	1.14021	BMAL1	0.423905	1	--
rs62362510	5	77417082	A	0.896038	G	0.103958	22635	-0.0168358	-0.0591818	0.0255103	-1.01015	-3.55091	1.53062	PDE8B, PDE8B	0.435841	1	--
rs6582618	12	38332335	G	0.554838	A	0.445162	22139	-0.0104217	-0.0388022	0.0179587	-0.625303	-2.32813	1.07752	ALG10B - CPNE8	0.471693	1	--
rs2389217	12	33527868	T	0.617162	C	0.361134	21842	-0.010435	-0.0393678	0.0184979	-0.626098	-2.36207	1.10987	SYT10 - RNU6-400P	0.479639	1	--
rs9961653	18	59100439	T	0.524131	C	0.475869	22652	0.0100231	-0.0181491	0.0381954	0.601387	-1.08895	2.29172	OACYLP - SEC11C	0.485605	1	--
rs17311976	8	130625091	T	0.857591	C	0.142409	22635	-0.0125797	-0.0488905	0.0237311	-0.75478	-2.93343	1.42387	ASAP1 - ADCY8	0.497126	1	--
rs7795541	7	24046235	G	0.688984	A	0.311016	22633	-0.0104345	-0.0408496	0.0199806	-0.626073	-2.45098	1.19883	STK31 - RNA5SP228	0.501325	1	--
rs700641	2	197734509	C	0.514257	T	0.485743	22650	0.00929831	-0.0184548	0.0370514	0.557899	-1.10729	2.22308	BOLL	0.511399	1	--
rs61931739	12	33937038	C	0.687268	T	0.312732	22651	-0.00967475	-0.0387922	0.0194427	-0.580485	-2.32753	1.16656	RNU6-472P - Y_RNA	0.514898	1	--
rs4784256	16	52780647	G	0.633464	A	0.366536	22652	0.00932246	-0.0192308	0.0378757	0.559348	-1.15385	2.27254	CASC16 - PHB1P21	0.522227	1	--
rs3107575	3	165627413	G	0.799718	A	0.200281	22646	0.0125712	-0.0261706	0.0513129	0.75427	-1.57024	3.07878	LINC01322	0.524789	1	--
rs2341534	14	55318019	C	0.757918	G	0.24207	22644	0.00979363	-0.0219517	0.0415389	0.587618	-1.3171	2.49234	FBXO34	0.545404	1	--
rs12547604	8	5002969	G	0.807625	C	0.192373	22647	-0.00936878	-0.0424519	0.0237143	-0.562127	-2.54711	1.42286	CSMD1 - SNORA70	0.578866	1	--
rs303806	12	51772719	G	0.840911	A	0.159086	19039	-0.0120412	-0.0549104	0.0308279	-0.722475	-3.29463	1.84968	SCN8A	0.581962	1	--
rs11715894	3	53006443	T	0.657039	A	0.342959	19653	0.00794634	-0.0210083	0.036901	0.476781	-1.2605	2.21406	SFMBT1	0.59065	1	--
rs115595252	7	110374465	T	0.976696	A	0.0232907	22626	0.0314376	-0.0843226	0.147198	1.88626	-5.05936	8.83187	RPL3P8 - IMMP2L	0.594534	1	--
rs7901135	10	58826746	A	0.712044	G	0.287956	22612	-0.00789426	-0.0389736	0.0231851	-0.473655	-2.33842	1.39111	BICC1	0.618599	1	--
rs4595586	12	38832189	A	0.581217	T	0.418783	22653	-0.00641224	-0.0346567	0.0218323	-0.384734	-2.0794	1.30994	CPNE8	0.656346	1	--
rs12140153	1	62114219	G	0.941589	T	0.0584112	22653	-0.0109222	-0.0622106	0.0403661	-0.655334	-3.73264	2.42197	PATJ	0.676394	1	--
rs4821940	22	40263569	T	0.516014	C	0.483986	22645	0.00563664	-0.0223338	0.0336071	0.338199	-1.34003	2.01643	TNRC6B	0.692862	1	--
rs2197308	12	37887459	A	0.601189	G	0.39881	22613	-0.00560191	-0.0343347	0.0231309	-0.336115	-2.06008	1.38785	ZNF970P - AK6P2	0.702368	1	--
rs1733410	12	37738370	G	0.55311	A	0.446886	22632	-0.00537246	-0.0334464	0.0227015	-0.322348	-2.00678	1.36209	ZNF970P - AK6P2	0.707605	1	--
rs11709706	3	77194454	T	0.780304	G	0.219696	22645	0.00616802	-0.0262577	0.0385938	0.370081	-1.57546	2.31563	ROBO2	0.70928	1	--
rs1075265	2	54127790	G	0.561623	C	0.438358	22588	0.00474675	-0.0228017	0.0322952	0.284805	-1.3681	1.93771	ACYP2	0.73558	1	--
rs2239557	14	74085267	G	0.709657	C	0.290341	16108	-0.00583727	-0.0398875	0.028213	-0.350236	-2.39325	1.69278	LIN52	0.736872	1	--
rs2282300	11	30414038	T	0.816325	C	0.183674	22500	-0.00557235	-0.0400081	0.0288634	-0.334341	-2.40049	1.7318	MPPED2	0.751123	1	--
rs1595824	2	198009282	C	0.554512	T	0.427215	22371	-0.00451522	-0.0327921	0.0237616	-0.270913	-1.96752	1.4257	PLCL1	0.754307	1	--
rs4295623	8	11665275	T	0.620645	C	0.379351	22644	-0.0042412	-0.0328199	0.0243375	-0.254472	-1.9692	1.46025	LINC00208 - GATA4	0.771154	1	--
rs7809370	7	94078771	A	0.574696	G	0.425303	22563	-0.00380654	-0.032827	0.0252139	-0.228392	-1.96962	1.51283	BET1-AS1 - COL1A2	0.797114	1	--
rs1969363	12	38121070	G	0.538662	A	0.461298	22608	0.00357945	-0.0245864	0.0317453	0.214767	-1.47518	1.90472	CLUHP8 - RNA5SP358	0.803298	1	--
rs10070616	5	153174146	C	0.66793	T	0.33207	22650	-0.00352401	-0.0326139	0.0255658	-0.211441	-1.95683	1.53395	LINC01470	0.81232	1	--
rs2050122	1	19662712	C	0.773305	T	0.226685	22650	-0.00395046	-0.0377533	0.0298523	-0.237028	-2.2652	1.79114	NBL1 - HTR6	0.818825	1	--
rs142704867	5	152321016	T	0.969054	C	0.0309457	22646	0.00922361	-0.0717116	0.0901589	0.553417	-4.3027	5.40953	LINC01933 - NMUR2	0.823253	1	--
rs12487658	3	71479792	T	0.702179	C	0.297821	22544	0.00381803	-0.0298265	0.0374626	0.229082	-1.78959	2.24775	FOXP1	0.823988	1	--
rs7951433	11	86373836	C	0.930381	A	0.069614	22651	-0.00955572	-0.0948021	0.0756907	-0.573343	-5.68813	4.54144	HIKESHI - CCDC81	0.826103	1	--
rs289055	13	67890631	A	0.700043	G	0.299957	22476	-0.00316832	-0.0331431	0.0268065	-0.190099	-1.98859	1.60839	NPM1P22 - OR7E111P	0.835879	1	--
rs5969701	X	82709902	G	0.822723	A	0.177272	6164	-0.0147267	-0.156967	0.127514	-0.883604	-9.41804	7.65083	RPL22P22 - EIF3MP1	0.839195	1	--
rs72627123	14	73901628	A	0.859179	G	0.140821	22622	0.00417132	-0.0383481	0.0466907	0.250279	-2.30089	2.80144	ZNF410	0.847523	1	--
rs12822662	12	38469868	G	0.790666	C	0.20933	22651	-0.00316097	-0.0355488	0.0292269	-0.189658	-2.13293	1.75361	ALG10B - CPNE8	0.848301	1	--
rs371681307	4	102617746	C	0.983914	T	0.0160865	21828	-0.00810426	-0.103438	0.0872296	-0.486256	-6.20629	5.23378	NFKB1 - MANBA	0.867673	1	--
rs11684176	2	198090050	C	0.603631	T	0.396368	22638	-0.00230302	-0.0306251	0.0260191	-0.138181	-1.83751	1.56115	PLCL1	0.873373	1	--
rs142398474	11	18647581	C	0.987685	T	0.0123141	22650	0.00724734	-0.105334	0.119829	0.43484	-6.32006	7.18974	SPTY2D1 - SRSF3P1	0.899597	1	--
rs4941144	18	62578921	C	0.595574	T	0.404406	22644	0.00153704	-0.0270571	0.0301312	0.0922227	-1.62343	1.80787	ZCCHC2	0.916094	1	--
rs141175086	1	845017	C	0.987553	T	0.0124473	22650	-0.00593388	-0.209423	0.197555	-0.356033	-12.5654	11.8533	LINC01128	0.954423	1	--

## Sheet: TableS2
Table S2. Linkage of SNVs at RGS16-RNASEL locus. Linkage disequilibrium (LD) statistics D’ and R2 were generated for rs12736689, rs516134, rs694383, and rs1144566 using the LDlink LDmatrix web tool.
	rs12736689		rs516134		rs694383		rs1144566
	D'	R2	D'	R2	D'	R2	D'	R2
rs12736689	--	--	--	--	--	--	--	--
rs516134	0.978	0.581	--	--	--	--	--	--
rs694383	0.989	0.957	0.989	0.581	--	--	--	--
rs1144566	0.985	0.343	0.985	0.208	1	0.361	--	--

## Sheet: TableS3
Table S3. Phenome-wide association study. Association of HRP with any diagnosis affecting greater than 100 participants was assessed by logistic regression adjusted for weekly steps, age at the end of the study period, presence of a Y chromosome, and the first 5 principal components of genomic ancestry prediction. Adjusted P-values were computed by the Bonferroni method. Adjusted P-value < 0.05 w…
Diagnosis Concept ID	Diagnosis Name	N affected	N total	OR	Lower 95% CI	Upper 95% CI	P-value	Adj. P-Value
4209423	Nicotine dependence	1337	15960	1.17843	1.12951	1.22947	3.21157e-14	1.05082e-10
440069	Drug dependence	1147	15960	1.18462	1.13176	1.23996	3.49781e-13	1.14448e-09
435786	Disorder of sleep-wake cycle	191	15960	1.38866	1.25722	1.53383	9.65953e-11	3.1606e-07
433736	Obesity	4527	15960	1.08131	1.05405	1.10927	1.96059e-09	6.41505e-06
37110444	Harmful pattern of use of nicotine	772	15960	1.17173	1.10923	1.23775	1.45628e-08	4.76494e-05
4012570	High risk sexual behavior	150	15960	1.38468	1.23454	1.55308	2.72886e-08	8.92884e-05
444100	Mood disorder	3545	15960	1.08129	1.0514	1.11203	4.64593e-08	0.000152015
437264	Tobacco dependence syndrome	830	15960	1.15725	1.09772	1.22	5.9544e-08	0.000194828
4193704	Type 2 diabetes mellitus without complication	2102	15960	1.09747	1.06098	1.13522	7.02976e-08	0.000230014
4008576	Diabetes mellitus without complication	2152	15960	1.09524	1.0591	1.13261	1.07341e-07	0.000351221
201826	Type 2 diabetes mellitus	2161	15960	1.0935	1.05757	1.13065	1.57852e-07	0.000516491
375504	Psychoactive substance-induced organic mental disorder	349	15960	1.23276	1.13801	1.3354	2.92211e-07	0.000956113
4059290	Steatosis of liver	948	15960	1.12334	1.07321	1.17581	5.92867e-07	0.00193986
4215968	Obese	3988	15960	1.06871	1.04107	1.09709	6.68765e-07	0.0021882
444114	Maternal AND/OR fetal condition affecting labor AND/OR delivery	360	15960	0.825006	0.76354	0.891421	1.11857e-06	0.00365997
4299535	Pregnant	485	15960	0.844603	0.788345	0.904874	1.56915e-06	0.00513426
4244438	Second trimester pregnancy	361	15960	0.816599	0.750371	0.888673	2.66687e-06	0.008726
438120	Opioid dependence	169	15960	1.29024	1.15637	1.43961	5.12926e-06	0.0167829
440383	Depressive disorder	3427	15960	1.06738	1.03758	1.09803	6.37268e-06	0.0208514
439390	Perineal laceration during delivery	159	15960	0.768602	0.685368	0.861944	6.7811e-06	0.0221878
313459	Sleep apnea	3502	15960	1.06548	1.03632	1.09545	7.44158e-06	0.0243488
4152280	Major depressive disorder	2723	15960	1.07083	1.03868	1.10397	1.08298e-05	0.0354351
4180630	Disorder of labor / delivery	295	15960	0.826225	0.757679	0.900971	1.56071e-05	0.0510663
4009650	Breathing-related sleep disorder	3145	15960	1.06389	1.03369	1.09496	2.49314e-05	0.0815754
4125593	Finding of pattern of pregnancy	499	15960	0.863265	0.806124	0.924456	2.57648e-05	0.0843025
442588	Obstructive sleep apnea syndrome	3142	15960	1.06365	1.03344	1.09474	2.69196e-05	0.0880809
439150	Hypersomnia with sleep apnea	156	15960	1.24552	1.12408	1.38008	2.73256e-05	0.0894094
4197065	Respiratory obstruction	3142	15960	1.06336	1.03316	1.09443	2.92081e-05	0.095569
4282096	Major depression, single episode	2795	15960	1.06595	1.03421	1.09865	3.44627e-05	0.112762
4261842	Sick sinus syndrome	109	15960	0.73935	0.639768	0.854431	4.28827e-05	0.140312
438409	Attention deficit hyperactivity disorder	914	15960	1.10931	1.05492	1.16651	5.24926e-05	0.171756
4133029	Primigravida	124	15960	0.780485	0.691658	0.880721	5.8113e-05	0.190146
317302	Sinus node dysfunction	135	15960	0.769175	0.676366	0.87472	6.32855e-05	0.20707
137548	Cervical radiculopathy	942	15960	1.0999	1.04975	1.15244	6.35769e-05	0.208024
434005	Morbid obesity	2017	15960	1.07022	1.03515	1.10649	6.56339e-05	0.214754
320128	Essential hypertension	5894	15960	1.05295	1.0263	1.08028	7.9755e-05	0.260958
316866	Hypertensive disorder	5899	15960	1.05241	1.02599	1.0795	8.19621e-05	0.26818
442558	Gestation period, 32 weeks	116	15960	0.753698	0.65348	0.869285	0.000102637	0.335827
4279309	Substance abuse	141	15960	1.28194	1.13035	1.45385	0.000109598	0.358603
432441	Finding of length of gestation	383	15960	0.852274	0.785697	0.924493	0.000117255	0.383657
438134	Hypersomnia	1119	15960	1.08876	1.04264	1.13692	0.000117589	0.38475
4188013	Finding of frequency of sexual activity	207	15960	1.1911	1.08965	1.30199	0.000117951	0.385937
4188598	High risk pregnancy	350	15960	0.856119	0.79101	0.926587	0.000118469	0.387632
439658	Disorder of pregnancy	521	15960	0.879423	0.823259	0.939418	0.000135647	0.443837
441284	Open-angle glaucoma	242	15960	1.18919	1.08687	1.30114	0.000160214	0.524221
435875	Complication of pregnancy, childbirth and/or puerperium	759	15960	0.898036	0.849211	0.949667	0.000162822	0.532755
4271013	Melanocytic nevus	2005	15960	0.937225	0.906145	0.969371	0.00016466	0.538769
4064161	Cirrhosis of liver	151	15960	1.22098	1.10017	1.35506	0.000172738	0.565199
439727	Human immunodeficiency virus infection	105	15960	1.32509	1.14377	1.53517	0.000177516	0.580832
4324765	Arthropathy of knee joint	2822	15960	1.05913	1.0276	1.09161	0.000194257	0.635611
432695	Post-term pregnancy	136	15960	0.801457	0.713107	0.900753	0.000204057	0.667673
255573	Chronic obstructive lung disease	772	15960	1.10853	1.04966	1.17071	0.000214991	0.70345
4217975	Normal pregnancy	121	15960	0.790988	0.698532	0.895681	0.000218057	0.713483
4049623	Moderate major depression, single episode	299	15960	1.15578	1.07036	1.24801	0.000219208	0.717247
4277921	Liver regeneration	117	15960	1.24183	1.1068	1.39333	0.000226262	0.74033
4184252	Finding of neck region	3386	15960	1.05276	1.02412	1.0822	0.000258421	0.845555
4216244	Preoperative state	799	15960	0.90652	0.859516	0.956093	0.000302904	0.991101
4149353	Attention deficit hyperactivity disorder, predominantly inattentive type	462	15960	1.13217	1.05721	1.21246	0.000383087	1
4035441	Osteoarthritis of wrist	601	15960	1.11862	1.05134	1.19021	0.000397312	1
255841	Chronic bronchitis	185	15960	1.19774	1.08383	1.32362	0.000402166	1
4239938	First trimester pregnancy	337	15960	0.856208	0.784921	0.93397	0.000465052	1
4172857	Menopause finding	2228	15960	0.933755	0.898523	0.970368	0.000477906	1
436676	Posttraumatic stress disorder	911	15960	1.09399	1.03987	1.15093	0.000519533	1
31610	Disorder of esophagus	3047	15960	1.05205	1.02227	1.08269	0.000532644	1
4200056	Finding of vision of eye	619	15960	0.900312	0.848351	0.955457	0.000535701	1
4179873	Degenerative disorder	1729	15960	1.06514	1.02761	1.10403	0.000564164	1
4282316	Recurrent major depression	1632	15960	1.06844	1.02898	1.10942	0.000565295	1
441364	Complication of the puerperium	120	15960	0.793587	0.694707	0.90654	0.000661296	1
4212540	Chronic liver disease	547	15960	1.11038	1.04519	1.17963	0.000693774	1
141941	Cervical spondylosis without myelopathy	1041	15960	1.08263	1.03391	1.13364	0.00072654	1
317009	Asthma	2505	15960	1.05601	1.0231	1.08997	0.000742141	1
4290837	Melanocytic neoplasm	1951	15960	0.943359	0.911815	0.975994	0.000778482	1
24134	Neck pain	3058	15960	1.04994	1.02048	1.08026	0.000790786	1
321318	Angina pectoris	653	15960	1.1027	1.04094	1.16812	0.000885937	1
4001454	Cervical spine ankylosis	1056	15960	1.08067	1.03231	1.13129	0.000895926	1
437259	Disruptive behavior disorder	517	15960	1.11697	1.04637	1.19234	0.000898905	1
194984	Disease of liver	1647	15960	1.06377	1.02558	1.10338	0.000919623	1
4128329	Menopause present	1577	15960	0.928616	0.88874	0.970281	0.000942394	1
604749	Open angle glaucoma suspect	389	15960	1.133	1.05206	1.22017	0.000960417	1
4098302	Recurrent depression	767	15960	1.09608	1.03784	1.15759	0.000990368	1
74104	Fetal condition affecting obstetrical care of mother	400	15960	0.884282	0.821593	0.951754	0.00104537	1
4267417	Hepatic fibrosis	156	15960	1.18562	1.07039	1.31325	0.00109833	1
381580	Conjunctival degeneration	125	15960	0.825728	0.735686	0.92679	0.00115186	1
201891	Disorder of stomach	3162	15960	1.04786	1.01867	1.07789	0.00118222	1
4149904	Attention deficit hyperactivity disorder, combined type	154	15960	1.21696	1.08077	1.37031	0.00118446	1
4242574	Intertrigo	299	15960	1.13951	1.05269	1.23349	0.00123835	1
4111921	Squamous cell carcinoma of skin	233	15960	0.865815	0.793242	0.945028	0.00125615	1
4181468	Gestation 9- 13 weeks	184	15960	0.839629	0.754948	0.93381	0.00127076	1
4307111	Moderate major depression	1148	15960	1.07481	1.0286	1.12308	0.00129081	1
435224	Leukopenia	484	15960	0.893161	0.833585	0.956996	0.00133675	1
435262	Primary open angle glaucoma	221	15960	1.17065	1.063	1.28921	0.00136813	1
36712983	Angina co-occurrent and due to coronary arteriosclerosis	306	15960	1.14057	1.05223	1.23633	0.00138481	1
36684799	Bilateral eye astigmatism	335	15960	0.880604	0.8144	0.952188	0.00142972	1
4080012	Disorder of blood gas	381	15960	1.13589	1.05028	1.22848	0.00143752	1
137682	Skin sensation disturbance	693	15960	0.914151	0.864995	0.966101	0.00145829	1
4186898	Chronic lung disease	708	15960	1.09589	1.03579	1.15948	0.00146317	1
435506	Benign neoplastic disease	2478	15960	0.950438	0.92109	0.980721	0.00149101	1
4239381	Psychoactive substance abuse	496	15960	1.12047	1.04438	1.20211	0.00152391	1
193326	Urge incontinence of urine	823	15960	1.08668	1.03219	1.14404	0.00153958	1
444094	Finding related to pregnancy	439	15960	0.887927	0.824926	0.95574	0.0015479	1
4043042	Sexually active	153	15960	1.18016	1.06483	1.30799	0.00159345	1
436940	Metabolic syndrome X	299	15960	1.13702	1.04979	1.2315	0.00161552	1
4034097	Symptomatic disorders in pregnancy	207	15960	0.848999	0.76646	0.940427	0.0017068	1
4169095	Bradycardia	806	15960	0.917854	0.869829	0.968531	0.00177152	1
376112	Polyneuropathy due to diabetes mellitus	331	15960	1.12901	1.0463	1.21827	0.00177353	1
4167097	Spondylolisthesis	647	15960	1.09702	1.03513	1.16261	0.00177574	1
440795	Complication occurring during labor and delivery	139	15960	0.832392	0.741907	0.933913	0.00178152	1
4081173	Spinal nerve root finding	1964	15960	1.0555	1.02032	1.0919	0.00179187	1
72993	Localized, primary osteoarthritis	2231	15960	1.05509	1.02008	1.09129	0.00183949	1
4288734	Bronchiolar disease	647	15960	1.09771	1.03481	1.16445	0.0019595	1
437390	Hypoxemia	392	15960	1.12877	1.04529	1.21891	0.00200102	1
435655	Gestation period, 39 weeks	166	15960	0.822776	0.726725	0.931523	0.00207041	1
4327337	Severe major depression without psychotic features	506	15960	1.10972	1.03857	1.18575	0.00207376	1
435220	Severe recurrent major depression without psychotic features	438	15960	1.12042	1.04206	1.20467	0.00211303	1
4182110	Rheumatic heart valve regurgitation	133	15960	0.836077	0.745877	0.937186	0.00211387	1
40482277	Steatohepatitis	171	15960	1.16387	1.05636	1.28232	0.0021495	1
40484532	Nonalcoholic steatohepatitis	171	15960	1.16387	1.05636	1.28232	0.0021495	1
764123	Atherosclerosis of coronary artery without angina pectoris	1293	15960	1.0673	1.02381	1.11264	0.00214985	1
4167493	Pregnancy-induced hypertension	128	15960	0.810453	0.708647	0.926884	0.00215091	1
314487	Pulmonary function studies abnormal	113	15960	1.20249	1.06882	1.35287	0.00216201	1
436665	Bipolar disorder	581	15960	1.10712	1.03732	1.18162	0.00219424	1
40484533	Measurement finding below reference range	128	15960	0.804211	0.699459	0.92465	0.00221179	1
4276801	Disorder of testis	121	15960	1.20779	1.06938	1.3641	0.00236387	1
4304008	Memory impairment	835	15960	1.08043	1.02769	1.13586	0.00244585	1
4119158	Neutropenic disorder	149	15960	0.840618	0.750968	0.94097	0.00254945	1
37017432	Polyneuropathy due to type 2 diabetes mellitus	276	15960	1.13187	1.04423	1.22687	0.00259103	1
435657	Dyssomnia	2885	15960	1.04626	1.01575	1.07768	0.00274693	1
43530950	Complication occurring during pregnancy	655	15960	0.911366	0.857614	0.968487	0.00276832	1
136788	Spinal stenosis of lumbar region	936	15960	1.07571	1.0255	1.12837	0.00276849	1
372888	Sciatic nerve lesion	151	15960	0.81504	0.712698	0.932078	0.00281348	1
80180	Osteoarthritis	4069	15960	1.04264	1.01445	1.07162	0.00283062	1
40481919	Coronary atherosclerosis	1422	15960	1.0632	1.02118	1.10695	0.00289272	1
439147	Amnesia	836	15960	1.07863	1.02619	1.13374	0.00291257	1
42872846	Intermittent urinary incontinence	681	15960	1.08718	1.02871	1.14898	0.00304336	1
43531624	Severe recurrent major depression	444	15960	1.1162	1.03784	1.20048	0.00307716	1
317576	Coronary arteriosclerosis	939	15960	1.07787	1.0256	1.13281	0.00311077	1
4148121	Tonsil and/or adenoid hypertrophy	140	15960	1.1843	1.05853	1.32501	0.00314773	1
442105	Benign neoplasm of soft tissue	1942	15960	0.948507	0.91577	0.982413	0.00317711	1
195771	Secondary diabetes mellitus	129	15960	1.19871	1.06251	1.35237	0.00322596	1
4208662	Bacterial lower respiratory infection	101	15960	1.21086	1.06604	1.37535	0.00323996	1
433456	Acute pain	892	15960	0.927707	0.882257	0.975498	0.00341287	1
4132892	Acute low back pain	200	15960	0.857717	0.77394	0.950564	0.0034248	1
318800	Gastroesophageal reflux disease	4591	15960	1.03814	1.01238	1.06456	0.00350882	1
37109295	Myopia of left eye	348	15960	0.893197	0.82794	0.963598	0.00352373	1
4186275	Monoclonal band present	141	15960	1.19032	1.05882	1.33814	0.00353424	1
141667	Laxity of ligament	132	15960	0.837178	0.742898	0.943423	0.00355262	1
36684612	Vitreous degeneration of right eye	141	15960	0.831971	0.735157	0.941534	0.0035637	1
4028741	Benign hypertension	1089	15960	1.07085	1.02259	1.12137	0.00361781	1
37109291	Hyperopia of right eye	107	15960	0.831465	0.733907	0.941991	0.00375042	1
443730	Disorder of nervous system due to diabetes mellitus	419	15960	1.10657	1.03316	1.1852	0.00383574	1
441646	Umbilical cord around neck	142	15960	0.827062	0.727018	0.940872	0.00389559	1
4079750	Osteoarthritis of knee	2370	15960	1.04846	1.0153	1.0827	0.00390423	1
45773176	Low grade squamous intraepithelial lesion on cervical Papanicolaou smear	136	15960	0.849119	0.759659	0.949113	0.003984	1
320136	Disorder of respiratory system	3421	15960	1.04134	1.01288	1.0706	0.00416359	1
377861	Disorder of refraction AND/OR accommodation	814	15960	0.927559	0.88098	0.976599	0.00422634	1
35626941	Sleep related movement disorder	959	15960	1.07016	1.02152	1.1211	0.00427119	1
436081	Immunosecretory disorder	143	15960	1.18539	1.05452	1.33251	0.00438181	1
4141028	Cervical disc disorder	974	15960	1.07174	1.02181	1.12412	0.00442398	1
4188191	Disorder of skin pigmentation	1413	15960	0.943654	0.906678	0.982138	0.00445912	1
80497	Disorder of cervical spine	1514	15960	1.05717	1.01743	1.09847	0.00446122	1
4177483	Lower limb nerve lesion	399	15960	0.896176	0.830884	0.966599	0.00450914	1
4190500	Increased blood leukocyte number	678	15960	1.08214	1.02476	1.14273	0.00451602	1
378735	Migraine without aura	1091	15960	0.936286	0.894561	0.979957	0.00464885	1
4066814	Decreased hormone production	350	15960	1.11707	1.03455	1.20616	0.00469003	1
76790	Hypermobility syndrome	140	15960	0.840121	0.744404	0.948145	0.0047613	1
4167864	Effect of exposure to physical force	196	15960	0.86963	0.78924	0.958209	0.00476415	1
37208007	Senile combined form cataract of left eye	104	15960	0.807218	0.695667	0.936657	0.00476727	1
134438	Contact dermatitis	1038	15960	0.934358	0.891276	0.979522	0.00481641	1
43021227	Allergic condition	1199	15960	1.06295	1.01875	1.10906	0.00484194	1
4091901	Aberrant premature complexes	648	15960	0.919618	0.867533	0.974829	0.00484851	1
4230905	Skin deposits	1326	15960	0.942511	0.90446	0.982163	0.00486322	1
4216397	Nerve root disorder	2028	15960	1.04912	1.01464	1.08477	0.00492294	1
4043545	Developmental mental disorder	653	15960	1.08777	1.02572	1.15358	0.00499344	1
4221679	Melanocytic nevus of skin	1132	15960	0.938809	0.898231	0.98122	0.00509507	1
4308802	Cervical spondylosis	1397	15960	1.05977	1.01751	1.10378	0.00516854	1
437245	Hallucinogen abuse	138	15960	1.17507	1.04941	1.31577	0.00517869	1
43530714	Sensory disorder of smell and/or taste	177	15960	1.14195	1.04026	1.25357	0.00527788	1
198492	Second degree perineal laceration	166	15960	0.857121	0.769111	0.955202	0.00528592	1
438398	Leukocytosis	730	15960	1.07842	1.02253	1.13737	0.00542795	1
137951	Acquired keratoderma	2468	15960	0.95535	0.925021	0.986673	0.00551968	1
201820	Diabetes mellitus	1069	15960	1.06644	1.019	1.11608	0.00558933	1
200219	Abdominal pain	4037	15960	1.03757	1.01078	1.06507	0.00572207	1
759853	Cellulitis of right lower limb	194	15960	1.14202	1.03927	1.25494	0.00576893	1
37109290	Myopia of right eye	345	15960	0.897448	0.831042	0.96916	0.00580435	1
601620	Pain of right knee region	2257	15960	1.04652	1.01324	1.0809	0.00582114	1
198075	Condyloma acuminatum of the anogenital region	164	15960	1.17296	1.04706	1.31399	0.00588941	1
4196708	Seizure related finding	457	15960	1.10179	1.02819	1.18065	0.00599443	1
4176868	Abscess of trunk	228	15960	1.13867	1.03792	1.2492	0.006007	1
433270	Cord entanglement without compression	122	15960	0.817461	0.707942	0.943924	0.00602708	1
377870	Heterotropia	141	15960	0.864991	0.779839	0.959442	0.00608779	1
4115173	Atrial premature complex	280	15960	0.883531	0.808704	0.965282	0.00609606	1
760555	Bilateral age-related cataract	280	15960	0.880053	0.803099	0.964382	0.00620435	1
198124	Kidney disease	1456	15960	1.05451	1.01503	1.09553	0.00640341	1
4218106	Alcoholism	514	15960	1.09856	1.02677	1.17536	0.00640525	1
4103399	Emotionally unstable personality disorder	193	15960	1.17282	1.0454	1.31578	0.0065954	1
4089462	Ventricular premature complex	487	15960	0.910744	0.851175	0.974483	0.00675035	1
434626	Borderline personality disorder	179	15960	1.1843	1.04777	1.33863	0.00679792	1
435524	Sleep disorder	2769	15960	1.04215	1.01145	1.07377	0.00679856	1
77079	Spinal stenosis	1531	15960	1.05578	1.01507	1.09811	0.00681227	1
45768719	Keratoderma	2154	15960	0.953733	0.92156	0.987029	0.00681657	1
438720	Mixed hyperlipidemia	2312	15960	1.04586	1.01241	1.08042	0.0068562	1
4195677	Rheumatic tricuspid valve regurgitation	117	15960	0.849413	0.754312	0.956504	0.00705958	1
606559	Displacement of intervertebral disc	470	15960	1.09555	1.02509	1.17084	0.00713095	1
36684746	Bilateral vitreous degeneration of eyes	139	15960	0.848437	0.752699	0.956352	0.00713363	1
4185932	Ischemic heart disease	653	15960	1.08279	1.02183	1.14739	0.00714003	1
4047120	Disorders of attention and motor control	641	15960	1.08444	1.02211	1.15058	0.00727662	1
377091	Seizure	467	15960	1.09837	1.02562	1.17627	0.00728249	1
80824	Senile osteoporosis	295	15960	0.880963	0.802988	0.966509	0.00735388	1
195906	Disorder of lumbar spine	2277	15960	1.04566	1.01199	1.08044	0.00750269	1
4173335	Primary osteoporosis	294	15960	0.881109	0.802928	0.966901	0.00758579	1
4342885	Retroperitoneal cyst	295	15960	1.1136	1.02895	1.20521	0.00764518	1
4207505	Sprain of knee	371	15960	1.10477	1.02676	1.1887	0.00765538	1
46269998	Lesion of conjunctiva	131	15960	0.853216	0.759212	0.958859	0.00769101	1
4094343	Dislocations/sprains/strains	194	15960	0.873676	0.790888	0.96513	0.00784358	1
435839	Lymphedema	213	15960	1.13494	1.03358	1.24624	0.00800024	1
256451	Bronchitis	2410	15960	1.0427	1.01096	1.07543	0.00802732	1
36712695	Suspected fetal abnormality affecting management of mother	142	15960	0.855155	0.761449	0.960393	0.00823113	1
4071683	Menopausal symptom	191	15960	0.856647	0.763738	0.960859	0.00825053	1
36684770	Bilateral myopia of eyes	338	15960	0.900795	0.833542	0.973475	0.00831476	1
312648	Benign essential hypertension	1089	15960	1.06379	1.01598	1.11385	0.00839523	1
434327	Cannabis abuse	137	15960	1.1635	1.03955	1.30222	0.00841551	1
46286594	Problem related to lifestyle	234	15960	1.1297	1.03147	1.2373	0.00860216	1
318443	Arteriosclerotic vascular disease	612	15960	1.08545	1.02091	1.15406	0.00874827	1
197676	Large liver	248	15960	1.13323	1.03207	1.2443	0.00875235	1
4101796	Finding of brain	807	15960	1.0722	1.01765	1.12967	0.00887373	1
4178165	Gestation 14 - 20 weeks	175	15960	0.852281	0.756058	0.960749	0.0089208	1
443732	Disorder due to type 2 diabetes mellitus	906	15960	1.0659	1.01605	1.11819	0.00900802	1
444132	Injury of knee	804	15960	1.07076	1.0172	1.12713	0.00902179	1
141934	Degenerative skin disorder	346	15960	0.901688	0.834241	0.974588	0.00908421	1
26935	Disorder of endocrine testis	322	15960	1.11048	1.0264	1.20145	0.009089	1
43530689	Peripheral neuropathy due to type 2 diabetes mellitus	300	15960	1.10882	1.02587	1.19848	0.00922137	1
4187067	Disorder of coronary artery	562	15960	1.086	1.02045	1.15576	0.00939709	1
4046076	Disorder of tonsil (palatine tonsil)	144	15960	1.15774	1.03602	1.29377	0.0097587	1
4059049	Mammography abnormal	824	15960	0.931818	0.883192	0.983122	0.0098106	1
37117121	Hyperopia of left eye	107	15960	0.848875	0.749562	0.961347	0.00985372	1
201613	Chronic nonalcoholic liver disease	456	15960	1.09029	1.02096	1.16434	0.00991765	1
321689	Apnea	1817	15960	1.04781	1.01125	1.0857	0.0099509	1
432791	Angioedema	150	15960	1.15564	1.03509	1.29023	0.010064	1
4035415	Tear of meniscus of knee	688	15960	1.07474	1.01724	1.1355	0.0101966	1
4002359	Monoclonal gammopathy (clinical)	147	15960	1.16414	1.03666	1.30729	0.0102152	1
73840	Localized, primary osteoarthritis of the shoulder region	791	15960	1.07155	1.01651	1.12958	0.0102176	1
436096	Chronic pain	5024	15960	1.03249	1.00751	1.05809	0.0104931	1
442793	Complication due to diabetes mellitus	704	15960	1.07438	1.01693	1.13509	0.010511	1
444209	Neoplasm of skin	2605	15960	0.960604	0.931443	0.990677	0.0106033	1
140673	Hypothyroidism	2422	15960	1.04421	1.01013	1.07944	0.0106119	1
192359	Renal failure syndrome	616	15960	1.08487	1.01916	1.15482	0.0106127	1
43021226	Hypersensitivity condition	635	15960	0.92192	0.866123	0.981312	0.0107045	1
4224742	Non-IgE-mediated allergic disorder	223	15960	0.873633	0.787476	0.969217	0.0107667	1
4145497	Intrinsic asthma	102	15960	1.18152	1.03926	1.34325	0.0108262	1
4170270	Decreased blood leukocyte number	347	15960	0.901186	0.831785	0.976378	0.010939	1
4131101	Excessive cerumen in ear canal	1332	15960	0.948428	0.910525	0.987908	0.0109401	1
4159739	Arthritis of knee	232	15960	1.1269	1.02758	1.23581	0.011151	1
42537251	Polyp of nasal cavity and/or nasal sinus	163	15960	0.864581	0.772177	0.968043	0.0116312	1
30753	Esophagitis	1149	15960	1.05647	1.01231	1.10256	0.0116915	1
4185976	Lesion of lumbar spine	1873	15960	1.04626	1.0101	1.08373	0.0117487	1
601619	Pain of right knee joint	2204	15960	1.04288	1.00932	1.07755	0.0118737	1
72405	Degenerative joint disease of shoulder region	864	15960	1.06701	1.01438	1.12237	0.0119678	1
436246	Reduced libido	271	15960	0.901787	0.831932	0.977508	0.0119726	1
4268840	Libido - finding	271	15960	0.901787	0.831932	0.977508	0.0119726	1
4101673	Finding of blood, lymphatics and immune system	257	15960	0.889384	0.811667	0.974542	0.0119805	1
40483292	Displacement of cervical intervertebral disc	235	15960	1.1302	1.02701	1.24375	0.0122216	1
4110709	Benign epithelial neoplasm of skin	1769	15960	0.953472	0.918574	0.989697	0.0122674	1
36684781	Bilateral hyperopia of eyes	101	15960	0.848466	0.746021	0.96498	0.0123163	1
4117932	Acquired dorsiflexion deformity of foot	230	15960	0.884797	0.80382	0.973931	0.0124422	1
432417	Acquired hallux malleus	230	15960	0.884797	0.80382	0.973931	0.0124422	1
141932	Senile hyperkeratosis	2337	15960	0.958742	0.927465	0.991075	0.0127834	1
604800	Pain of joint of knee	2217	15960	1.04227	1.00882	1.07684	0.0128716	1
374360	Disorder of optic nerve	287	15960	1.10754	1.02169	1.2006	0.0130884	1
4115408	Pain of cardiovascular structure	541	15960	1.08411	1.01705	1.15559	0.0131825	1
4181019	Cluster B personality disorder	191	15960	1.16046	1.03164	1.30538	0.0131857	1
435510	Hypocalcemia	176	15960	1.14556	1.02864	1.27578	0.0133622	1
374375	Impacted cerumen	1327	15960	0.949695	0.911642	0.989337	0.0133691	1
376065	Disorder of nervous system due to type 2 diabetes mellitus	315	15960	1.10155	1.02028	1.18931	0.0133882	1
439254	Bipolar affective disorder, current episode depression	175	15960	1.16082	1.03093	1.30707	0.0137718	1
4311114	Sensory disorder	199	15960	1.11971	1.02307	1.22548	0.0140771	1
4201237	Finding of moistness of eye	188	15960	0.883156	0.799566	0.975485	0.0143166	1
4175379	Problem situation	250	15960	1.11541	1.02203	1.21732	0.0143463	1
4001450	Lumbago with sciatica	1099	15960	1.05712	1.01114	1.1052	0.0143674	1
433758	Childhood emotional disorder	271	15960	1.11835	1.02255	1.22313	0.0143691	1
764525	Disorder of bilateral eyes	517	15960	0.920602	0.861435	0.983832	0.0146508	1
37017896	Abdominal organomegaly	356	15960	1.10189	1.01913	1.19136	0.0148633	1
4090426	Finding of sensation of abdomen	3566	15960	1.03445	1.00662	1.06304	0.0149177	1
442355	Gestation period, 37 weeks	148	15960	0.863722	0.767415	0.972115	0.0151478	1
36684674	Vitreous degeneration of left eye	147	15960	0.865319	0.769906	0.972556	0.0152323	1
4115105	Mass of respiratory structure	199	15960	0.87706	0.788822	0.975168	0.0153183	1
433991	Recurrent major depression in remission	784	15960	1.06749	1.01252	1.12545	0.0154677	1
197320	Acute renal failure syndrome	581	15960	1.08247	1.01511	1.1543	0.0156261	1
439794	Central sleep apnea syndrome	128	15960	1.17109	1.03033	1.33107	0.0156365	1
440358	Lipoma (clinical)	258	15960	0.90284	0.831023	0.980863	0.0156547	1
4134422	Disorder of anterior segment of eye	137	15960	0.876643	0.787868	0.97542	0.015657	1
4130526	Disorder of glucose metabolism	1156	15960	1.05425	1.00992	1.10053	0.0159438	1
4021558	Complication of injury	285	15960	1.09899	1.01778	1.18669	0.0159571	1
4294447	Bacterial pyoderma	268	15960	1.11149	1.01979	1.21143	0.0161213	1
4092659	Micturition finding	145	15960	0.867521	0.772401	0.974355	0.0164667	1
4110154	Injury of systemic artery	286	15960	1.10643	1.01866	1.20177	0.016469	1
4242103	Osteoarthrosis of the carpometacarpal joint of the thumb	470	15960	1.08995	1.01583	1.16948	0.0165285	1
4158245	Disorder of intraocular pressure	199	15960	1.13325	1.02299	1.25541	0.0166177	1
437851	Open angle with borderline intraocular pressure	199	15960	1.13325	1.02299	1.25541	0.0166177	1
4085075	At risk - finding	113	15960	1.16517	1.02788	1.32081	0.0168566	1
26662	Testicular hypofunction	315	15960	1.10232	1.0176	1.1941	0.0169634	1
4138840	Lymphocyte disorder	111	15960	0.8303	0.712741	0.967249	0.0169655	1
433260	Mother delivered	131	15960	0.871641	0.778647	0.97574	0.0170044	1
4041681	System disorder of the nervous system	130	15960	1.15039	1.02529	1.29074	0.0170667	1
435243	Alcohol dependence	284	15960	1.11537	1.01942	1.22036	0.017357	1
4038502	Eye / vision finding	957	15960	0.942598	0.897766	0.989669	0.0174235	1
4028387	Disorder of integument	2653	15960	0.963459	0.934335	0.99349	0.0174531	1
4308509	Impaired fasting glycemia	1173	15960	1.05257	1.00901	1.09801	0.0175043	1
4126305	Acute renal impairment	582	15960	1.0808	1.01356	1.1525	0.0177427	1
36684758	Bilateral regular astigmatism	196	15960	0.878652	0.789419	0.977971	0.0179016	1
4175133	Male hypogonadism	319	15960	1.1011	1.01665	1.19255	0.0179967	1
433968	Candidiasis	717	15960	1.06911	1.01151	1.12999	0.018026	1
4110858	Tumor of soft tissue of head, face and neck	181	15960	0.868153	0.772028	0.976248	0.018203	1
4080992	Globe finding	232	15960	0.888147	0.804817	0.980104	0.018287	1
77670	Chest pain	4604	15960	1.03053	1.00509	1.05661	0.0183779	1
4197476	Localized, primary osteoarthritis of the wrist	173	15960	1.14369	1.02259	1.27913	0.0187184	1
4077577	Moderate recurrent major depression	944	15960	1.05996	1.00971	1.11271	0.0187827	1
4181251	Finding of wrist joint	1342	15960	1.04901	1.00796	1.09174	0.0188265	1
437758	Dependence on enabling machine or device	714	15960	1.06793	1.0108	1.12829	0.0191266	1
4179980	Malignant basal cell neoplasm of skin	317	15960	0.9118	0.843971	0.98508	0.0192273	1
43531578	Chronic kidney disease due to type 2 diabetes mellitus	205	15960	1.12795	1.01977	1.2476	0.0192517	1
43530897	Hypersensitivity disposition	1138	15960	1.05319	1.00839	1.09998	0.019451	1
440647	Sexually transmitted infectious disease	128	15960	1.14828	1.02252	1.2895	0.0194757	1
73001	Myositis	214	15960	0.894304	0.81421	0.982277	0.019622	1
765422	Pain in right hip joint	228	15960	0.891449	0.809344	0.981882	0.0197615	1
80189	Displacement of lumbar intervertebral disc without myelopathy	406	15960	1.09301	1.01424	1.1779	0.0197844	1
438543	Gestation period, 36 weeks	150	15960	0.867067	0.768525	0.978245	0.0204876	1
42872381	Numbness and tingling sensation of skin	124	15960	0.864305	0.763953	0.977839	0.0205668	1
77673	Sign or symptom of the urinary system	173	15960	0.881757	0.79244	0.98114	0.0209224	1
760186	Impacted cerumen in right ear	149	15960	0.869185	0.771668	0.979025	0.0209381	1
201688	Delay when starting to pass urine	164	15960	0.877777	0.785803	0.980516	0.0209778	1
4035422	Disorder of patellofemoral joint	312	15960	1.09902	1.01433	1.19079	0.0210089	1
316211	Acquired spondylolisthesis	172	15960	1.13418	1.01899	1.26238	0.0212043	1
4275337	Blood glucose level - finding	931	15960	1.05873	1.00856	1.11139	0.021214	1
4143544	Delayed hypersensitivity disorder	244	15960	0.89019	0.806323	0.98278	0.0212213	1
4181194	Disorder of male reproductive system	271	15960	1.0967	1.01385	1.18632	0.0212629	1
4042728	Blood glucose abnormal	932	15960	1.05849	1.00838	1.1111	0.0216118	1
4113997	Mass of oral cavity	302	15960	1.10203	1.01432	1.19733	0.0216732	1
4176944	Infective disorder of head	275	15960	1.10639	1.01488	1.20615	0.0217125	1
4034959	Hyperglycemic disorder	1179	15960	1.05077	1.00726	1.09616	0.0217233	1
73560	Calcaneal spur	333	15960	1.09929	1.01363	1.19219	0.0222005	1
4132093	Acute disorder of ear	731	15960	0.936185	0.884701	0.990664	0.0223127	1
137909	Disorder of periapical tissues of tooth	306	15960	1.10093	1.01372	1.19564	0.0224015	1
4287548	Capsulitis	205	15960	0.887656	0.801312	0.983302	0.0224614	1
37311673	Hyperglycemia due to diabetes mellitus	622	15960	1.06978	1.00949	1.13367	0.02266	1
37016349	Hyperglycemia due to type 2 diabetes mellitus	568	15960	1.07243	1.00982	1.13893	0.0226984	1
4110815	Sensorineural hearing loss, bilateral	1560	15960	0.954065	0.916235	0.993457	0.022729	1
45768910	Uncomplicated asthma	1920	15960	1.04165	1.0057	1.07888	0.0227631	1
379031	Pain in eye	313	15960	1.09741	1.01299	1.18886	0.0228391	1
199877	Mucous polyp of cervix	108	15960	0.859316	0.75384	0.979549	0.0232555	1
4318985	Degeneration of retina	186	15960	1.12243	1.01574	1.24033	0.0234285	1
4175807	Rheumatic disease of tricuspid valve	124	15960	0.86896	0.769554	0.981208	0.0234497	1
37018860	Severe obesity	116	15960	1.16032	1.02016	1.31973	0.0235835	1
200174	Disorder of skin and/or subcutaneous tissue	3545	15960	0.968674	0.942316	0.99577	0.0237505	1
73754	Restless legs	746	15960	1.06236	1.00807	1.11957	0.023802	1
199876	Prolapse of female genital organs	205	15960	0.895149	0.81292	0.985696	0.0242577	1
436074	Panic disorder	583	15960	1.07256	1.00877	1.14037	0.0251429	1
4300092	Cannabis-induced organic mental disorder	200	15960	1.11998	1.01403	1.23701	0.0254348	1
4009389	Numbness of skin	135	15960	0.874209	0.776811	0.983819	0.0257041	1
140823	Acquired musculoskeletal deformity	659	15960	1.06834	1.00802	1.13226	0.0257864	1
45771095	Tendinopathy of peroneal tendon	175	15960	1.12496	1.01422	1.24779	0.02594	1
36684628	Regular astigmatism of right eye	209	15960	0.888175	0.800013	0.986052	0.0261955	1
45772937	Exacerbation of moderate persistent asthma	199	15960	1.11623	1.01308	1.22987	0.0262416	1
4307667	Increased hormone secretion	253	15960	1.10865	1.01222	1.21427	0.026314	1
443733	Disorder of eye due to type 2 diabetes mellitus	143	15960	1.13745	1.01523	1.27438	0.0263819	1
4090614	Disorder of soft tissue of head	692	15960	0.93816	0.886751	0.99255	0.0264168	1
4153380	Disorder of carotid artery	398	15960	1.08468	1.00952	1.16543	0.0265109	1
4199590	Closed fracture of lower limb	345	15960	1.09187	1.01023	1.1801	0.0266542	1
4054408	Neoplasm of skin of upper limb	428	15960	0.922901	0.85969	0.990759	0.0266611	1
436658	Vitamin deficiency	3864	15960	1.02993	1.00336	1.0572	0.0269835	1
3663197	Glaucoma suspect	654	15960	1.0657	1.00726	1.12753	0.0270131	1
36684691	Regular astigmatism of left eye	208	15960	0.89081	0.804022	0.986966	0.0270476	1
441838	Personality disorder	197	15960	1.12349	1.01307	1.24594	0.0273797	1
4082346	Disorder of soft tissue due to diabetes mellitus	179	15960	1.11369	1.01196	1.22563	0.0275728	1
30437	Gastro-esophageal reflux disease with esophagitis	906	15960	1.05493	1.00584	1.10642	0.0278575	1
4028074	Disorder of wrist	1581	15960	1.04445	1.00471	1.08576	0.0280066	1
28457	Hypertrophy of tonsils	127	15960	1.15082	1.01519	1.30458	0.028126	1
4012073	Abdominal wall pain	1706	15960	1.04289	1.00449	1.08277	0.0282516	1
374034	Visual disturbance	1612	15960	1.04228	1.00441	1.08159	0.0283159	1
40480110	Inflammation of ligament	122	15960	1.15658	1.01541	1.31738	0.028506	1
42537692	Disorder caused by cannabis	198	15960	1.11833	1.01173	1.23617	0.0286637	1
375807	Degenerative disorder of eye	1669	15960	1.04408	1.00451	1.08522	0.0286649	1
201265	Disorder of spleen	216	15960	1.12144	1.01194	1.24279	0.0287863	1
4345582	Tear of fibrocartilage of joint	437	15960	1.07991	1.00798	1.15698	0.0288258	1
81636	Excessive fetal growth affecting management of mother	103	15960	0.855708	0.744113	0.984038	0.0288412	1
4177703	Ulcer	180	15960	1.1259	1.01214	1.25243	0.0291053	1
4143972	Raynaud's phenomenon	198	15960	0.884787	0.792624	0.987667	0.0291778	1
4198803	Named sign of hand	198	15960	0.884787	0.792624	0.987667	0.0291778	1
4298123	Thrombotic infarction	125	15960	1.14461	1.01378	1.29231	0.0291804	1
443729	Peripheral circulatory disorder due to type 2 diabetes mellitus	167	15960	1.11376	1.01077	1.22725	0.0295301	1
75576	Irritable bowel syndrome	1219	15960	1.05092	1.00484	1.0991	0.0299158	1
4329041	Pain	5355	15960	1.02686	1.00257	1.05174	0.029991	1
4134121	Lumbar radiculopathy	1232	15960	1.04696	1.00446	1.09126	0.0299926	1
257581	Acute asthma	726	15960	1.06285	1.00579	1.12315	0.0303982	1
75344	Intervertebral disc disorder	1061	15960	1.05128	1.00466	1.10007	0.0307031	1
433000	Patellar tendonitis	123	15960	1.15316	1.01329	1.31234	0.0307703	1
4195039	Osteopenia	273	15960	0.901275	0.820066	0.990527	0.0309642	1
37018713	Finding of sensation of lower limb	739	15960	0.942132	0.892462	0.994566	0.0309947	1
4141360	Chronic atrial fibrillation	110	15960	0.845893	0.726539	0.984855	0.0310359	1
4214376	Hyperglycemia	1036	15960	1.0511	1.00454	1.09981	0.0310922	1
374905	Non-organic sleep disorder	102	15960	1.17034	1.01437	1.35028	0.0311212	1
321389	Disorder of intervertebral disc of thoracic spine	257	15960	1.09962	1.00865	1.1988	0.0311316	1
43530621	Acute postoperative pain	269	15960	0.908895	0.833123	0.991559	0.0314899	1
138713	Disorder of parathyroid gland	283	15960	1.09782	1.00807	1.19557	0.0319834	1
4089214	Finding of functional performance and activity	732	15960	1.06131	1.00513	1.12062	0.0319958	1
441422	Closed fracture of humerus	134	15960	1.14543	1.01161	1.29696	0.0321876	1
4168335	Wound	137	15960	1.14848	1.01175	1.30369	0.0323032	1
4181828	Strength of stream of urine - finding	111	15960	1.14085	1.01117	1.28715	0.0323164	1
4012231	Poor stream of urine	111	15960	1.14085	1.01117	1.28715	0.0323164	1
42709838	Cellulitis of lower limb	412	15960	1.0776	1.0063	1.15395	0.0323769	1
376208	Disorder of soft tissue	3619	15960	0.970349	0.943951	0.997485	0.0324415	1
4115367	Wrist joint pain	1299	15960	1.04531	1.00369	1.08866	0.0325431	1
4275201	Presence of drug - finding	121	15960	0.86788	0.762128	0.988307	0.0325669	1
4176002	Major depression in remission	339	15960	1.09377	1.00745	1.18748	0.0325941	1
4081178	Median nerve entrapment	1288	15960	1.04735	1.00364	1.09295	0.0334084	1
4184423	Scoliosis of lumbar spine	106	15960	1.13727	1.01004	1.28052	0.0335923	1
443871	Gestation period, 38 weeks	134	15960	0.877214	0.777304	0.989966	0.0337188	1
438557	Abnormal glucose level	1774	15960	1.03933	1.00293	1.07706	0.0339284	1
4201705	Sequela of disorder	502	15960	1.06791	1.00499	1.13478	0.0339583	1
4151842	Bite - wound	165	15960	1.12238	1.00866	1.24891	0.0341611	1
4000634	Acute arthritis	123	15960	1.15044	1.01031	1.31001	0.0344524	1
4031019	Allergic contact dermatitis	333	15960	0.91142	0.836342	0.993237	0.0344574	1
4051642	Gestation period, 20 weeks	122	15960	0.864886	0.755888	0.989602	0.0346827	1
436070	Vitamin D deficiency	3474	15960	1.02964	1.00209	1.05794	0.0347733	1
4301709	Disorder of vitamin D	3474	15960	1.02964	1.00209	1.05794	0.0347733	1
321822	Peripheral vascular disorder due to diabetes mellitus	184	15960	1.10659	1.00712	1.21587	0.0350588	1
4192640	Pancreatitis	199	15960	1.12081	1.00799	1.24625	0.0351214	1
378427	Tear film insufficiency	1564	15960	1.04184	1.00281	1.0824	0.0353869	1
4185206	Finding of vertebra	500	15960	1.07452	1.00492	1.14893	0.035412	1
4095631	Arterial finding	209	15960	1.10429	1.00674	1.2113	0.0355333	1
43022069	Primary central sleep apnea	102	15960	1.16238	1.01023	1.33743	0.0355385	1
440142	Disorder of mediastinum	566	15960	1.06575	1.00422	1.13105	0.0358427	1
192854	Intramural leiomyoma of uterus	295	15960	1.09062	1.00562	1.1828	0.0361368	1
4180849	Peroneal tendinitis	164	15960	1.12191	1.0074	1.24944	0.0362444	1
261687	Hemoptysis	130	15960	1.13721	1.00814	1.2828	0.0364503	1
197381	Epigastric pain	1594	15960	1.04183	1.00256	1.08263	0.0365737	1
436962	Insomnia	2579	15960	1.03344	1.00202	1.06584	0.0368124	1
4012222	Central abdominal pain	1697	15960	1.04086	1.00242	1.08078	0.0369908	1
4311591	Cramp in limb	282	15960	1.09104	1.00527	1.18413	0.0369985	1
438252	Spontaneous ecchymosis	223	15960	0.906687	0.826927	0.99414	0.0370636	1
380094	Carpal tunnel syndrome	1291	15960	1.04631	1.00271	1.0918	0.0370963	1
37311061	COVID-19	1666	15960	1.03817	1.00219	1.07545	0.0373942	1
444449	Benign neoplasm of soft tissues of upper limb	392	15960	0.923568	0.856791	0.99555	0.0378538	1
439297	Nuclear senile cataract	1708	15960	1.04196	1.00224	1.08324	0.0381774	1
79116	Disorder of tendon of shoulder region	182	15960	0.891431	0.799607	0.993799	0.0382555	1
4103183	Cardiac finding	478	15960	1.07059	1.00362	1.14203	0.0384812	1
436100	Narcolepsy	106	15960	1.15042	1.00744	1.31369	0.0385094	1
4213540	Cervical somatic dysfunction	232	15960	1.10357	1.00517	1.21161	0.0386221	1
4143828	Mild persistent asthma	423	15960	1.07781	1.00379	1.15729	0.0389984	1
43530807	Allergic disposition	1207	15960	1.04567	1.00225	1.09097	0.0390269	1
37017081	Laceration of index finger	102	15960	0.84827	0.725528	0.991776	0.0390637	1
436954	Drug abuse	209	15960	1.1211	1.00569	1.24976	0.0391743	1
437992	Renal function tests abnormal	152	15960	1.13132	1.00614	1.27208	0.0391893	1
4178642	Tendinitis of knee	123	15960	1.147	1.00671	1.30684	0.039362	1
44782549	Disorder of vertebral column	559	15960	1.06858	1.00315	1.13828	0.0396325	1
4179301	Finding related to coordination / incoordination	257	15960	1.09149	1.0041	1.18648	0.0397839	1
4115169	Pain in left arm	662	15960	1.06119	1.00274	1.12305	0.0398994	1
4300118	Squamous cell carcinoma	130	15960	0.879504	0.777929	0.994341	0.0403064	1
4091347	Nasal deviation	692	15960	1.0594	1.00244	1.11959	0.040706	1
444363	Drug-related disorder	757	15960	1.05863	1.0023	1.11813	0.0411343	1
197950	Cellulitis and abscess of trunk	142	15960	1.13323	1.005	1.27783	0.0412215	1
40479625	Atherosclerosis of artery	972	15960	1.05284	1.002	1.10625	0.0414375	1
439676	Coronavirus infection	1680	15960	1.03727	1.00142	1.07441	0.0414473	1
4328821	Disorder of glenohumeral joint	389	15960	0.927582	0.8629	0.997111	0.0415097	1
4094911	Pregnancy test equivocal	136	15960	0.879558	0.777447	0.99508	0.0415192	1
76725	Anal fissure	258	15960	1.09076	1.00308	1.1861	0.0421538	1
40480128	Malignant neoplasm of skin of face	339	15960	0.923689	0.855569	0.997234	0.0422732	1
765527	Age-related nuclear cataract of left eye	214	15960	0.902042	0.816526	0.996515	0.0424929	1
29735	Candidiasis of mouth	243	15960	1.09861	1.00306	1.20325	0.0427796	1
4172432	Hyperpigmentation of skin	1422	15960	0.959917	0.92264	0.998701	0.0429422	1
443916	Hereditary disease	136	15960	1.12753	1.00334	1.26708	0.0437987	1
372409	Sciatica	1679	15960	1.03888	1.00099	1.07821	0.0441816	1
4027255	Structural disorder of heart	1104	15960	1.04791	1.00121	1.09678	0.0442236	1
44784632	Episodic mood disorder	385	15960	1.08982	1.00221	1.18509	0.0442749	1
4024018	Immune system finding	385	15960	0.923401	0.854409	0.997965	0.0442856	1
4129730	Neoplasm of skin of lower limb	509	15960	0.935564	0.876764	0.998307	0.0443122	1
4025325	Periapical abscess	302	15960	1.0892	1.00217	1.1838	0.0443222	1
137989	Abnormal results of cardiovascular function studies	430	15960	1.07349	1.00179	1.15032	0.0443665	1
4064329	Special cardiovascular system test abnormal	430	15960	1.07349	1.00179	1.15032	0.0443665	1
761084	Degenerative joint disease of thumb	485	15960	1.07385	1.00176	1.15114	0.0444858	1
373769	Nuclear cataract	1730	15960	1.04042	1.00094	1.08146	0.0446956	1
432586	Mental disorder	4291	15960	1.0272	1.00063	1.05448	0.0447101	1
4124366	Abscess of oral soft tissue	302	15960	1.08846	1.00182	1.18258	0.0451875	1
4234104	Photosensitivity	1561	15960	0.960628	0.923601	0.99914	0.0451894	1
4260535	Diverticulitis of large intestine	378	15960	1.07907	1.00162	1.16251	0.0452373	1
40492779	Closed traumatic dislocation of joint	103	15960	0.864796	0.749981	0.997189	0.0456408	1
443951	Disorder of anus	366	15960	1.07749	1.00135	1.15943	0.0459314	1
4060556	Uterine scar from previous surgery in pregnancy, childbirth and the puerperium	175	15960	0.889585	0.792932	0.998018	0.0461779	1
442165	Loss of appetite	177	15960	0.891963	0.797131	0.998076	0.0462012	1
4122583	Finding of quantity of appetite	179	15960	0.893181	0.799137	0.998292	0.0465827	1
4302686	Thoracic spondylosis	199	15960	1.10214	1.00143	1.21297	0.0466774	1
443350	Lower urinary tract symptoms	104	15960	0.881554	0.778541	0.998198	0.0467658	1
139036	Systolic dysfunction	116	15960	1.13382	1.00166	1.28342	0.0470122	1
605525	Nontraumatic injury	722	15960	1.05594	1.00071	1.11422	0.0470516	1
43531060	Finding of pelvis	1542	15960	0.960804	0.923614	0.999491	0.0471178	1
4105886	Adverse reaction	238	15960	1.0945	1.00109	1.19662	0.0472595	1
314054	Aortic valve disorder	257	15960	1.09624	1.00097	1.20058	0.0475997	1
196738	Disorder of male genital organ	393	15960	1.07256	1.00063	1.14965	0.0479452	1
78517	Multiple joint pain	479	15960	0.933805	0.872479	0.999442	0.0481476	1
37109297	Astigmatism of left eye	232	15960	0.916234	0.840082	0.999288	0.048148	1
4318403	Disorder of nasal septum	695	15960	1.0572	1.00043	1.11719	0.0482447	1
4218884	Fracture of carpal bone	151	15960	1.11055	1.00064	1.23253	0.0486093	1
4112302	Strain of muscle of lower limb	182	15960	0.907357	0.823739	0.999463	0.0487399	1
4269493	Major depression in full remission	498	15960	1.06956	1.00032	1.14361	0.0489282	1
40568467	Seborrheic keratosis	2600	15960	0.968475	0.93807	0.999866	0.0490455	1
4020346	Finding of upper limb	503	15960	1.06684	1.00019	1.13794	0.0493383	1
4326993	Articular cartilage disorder of knee	454	15960	1.07128	1.00003	1.1476	0.0498968	1
4172970	Nontraumatic rotator cuff tear	607	15960	1.06087	0.999981	1.12547	0.0500725	1
78524	Acquired deformity of finger	589	15960	1.06459	0.999955	1.1334	0.0501665	1
40484935	Measurement finding above reference range	1371	15960	0.960081	0.921711	1.00005	0.0502734	1
4182161	Finding of head region	508	15960	0.937116	0.878024	1.00019	0.0506547	1
75051	Derangement of posterior horn of medial meniscus	127	15960	1.13764	0.99962	1.29472	0.0506776	1
377910	Deviated nasal septum	694	15960	1.0566	0.999787	1.11663	0.0508879	1
4116635	Aortic valve finding	235	15960	1.10149	0.999604	1.21376	0.0509427	1
376686	Polyneuropathy associated with another disorder	181	15960	1.10669	0.999584	1.22527	0.0509448	1
197494	Viral hepatitis C	133	15960	1.13975	0.999127	1.30015	0.0515386	1
4079975	Congenital malformation	203	15960	0.906346	0.820804	1.0008	0.0518855	1
36717114	Human papillomavirus deoxyribonucleic acid test positive, high risk on cervical specimen	267	15960	1.08478	0.999319	1.17754	0.0519327	1
4094061	Infection by Ascomycetes	516	15960	1.0667	0.999379	1.13855	0.0522237	1
77965	Acquired trigger finger	583	15960	1.06374	0.999359	1.13226	0.0523999	1
4191245	Apical periodontitis	104	15960	1.16069	0.998381	1.34938	0.0525157	1
315296	Preinfarction syndrome	201	15960	1.1029	0.998383	1.21835	0.0538433	1
4167102	Laceration of finger	263	15960	0.912694	0.831492	1.00183	0.054658	1
378743	Mild nonproliferative retinopathy due to diabetes mellitus	122	15960	1.13066	0.997541	1.28154	0.0546764	1
4176800	Degenerative disorder of bone	362	15960	0.923558	0.851532	1.00168	0.054919	1
4110915	Disorder due to and following injury of upper limb	202	15960	1.10612	0.997802	1.22619	0.0550969	1
192963	Disorder of pancreas	317	15960	1.08419	0.998223	1.17756	0.0551404	1
37208005	Senile combined form cataract of right eye	106	15960	0.863177	0.742517	1.00344	0.055465	1
4151134	Cyst of pancreas	168	15960	1.11038	0.997404	1.23614	0.0558147	1
4114164	Finding of heart sounds	683	15960	1.05689	0.998536	1.11865	0.056209	1
441641	Delivery normal	247	15960	0.904235	0.815463	1.00267	0.0562109	1
4208857	Pain in wrist	1323	15960	1.04026	0.99894	1.08328	0.0563022	1
75004	Frank hematuria	392	15960	1.06994	0.998169	1.14686	0.0563603	1
4131791	Hydrocele of testis	104	15960	1.12718	0.996753	1.27467	0.0563744	1
76349	Primary malignant neoplasm of urinary system	155	15960	1.12595	0.99664	1.27203	0.0566637	1
4071709	Injury of teeth	412	15960	1.07484	0.997893	1.15771	0.0568717	1
4311708	Diabetic peripheral neuropathy	129	15960	1.12904	0.99644	1.27929	0.0569085	1
139841	Chronic frontal sinusitis	116	15960	0.87826	0.76833	1.00392	0.0570872	1
4171917	Localized edema	1034	15960	1.04703	0.998596	1.09782	0.0571951	1
4344264	Triggering of digit	649	15960	1.05848	0.99824	1.12235	0.0572958	1
4291649	Upper gastrointestinal bleeding	123	15960	1.11308	0.996657	1.24309	0.0573602	1
4009585	Abnormal urine	564	15960	1.06054	0.998147	1.12683	0.0574329	1
4168666	Cerebral degeneration	104	15960	0.862828	0.741008	1.00467	0.0574442	1
43531721	Narcolepsy without cataplexy	103	15960	1.14176	0.995762	1.30916	0.057548	1
375824	Abnormal auditory perception	205	15960	1.10183	0.996815	1.21791	0.0577565	1
42536652	Diverticulitis of intestine	277	15960	1.08656	0.997247	1.18388	0.0578308	1
195306	Gastroduodenitis	106	15960	0.889483	0.788085	1.00393	0.0578942	1
4141640	Perimenopausal disorder	1045	15960	0.955482	0.911475	1.00161	0.0583658	1
4253797	Pain in elbow	841	15960	1.04887	0.998242	1.10207	0.0587235	1
4201554	Lesion of eye structure	957	15960	1.04806	0.998233	1.10037	0.0589173	1
4173780	Iliotibial band friction syndrome	257	15960	1.09534	0.996531	1.20395	0.0590358	1
4182966	Upper limb nerve lesion	556	15960	1.06303	0.997667	1.13267	0.0590511	1
442264	Disorder of tendon	405	15960	0.931587	0.865501	1.00272	0.0590751	1
138996	Carcinoma in situ of skin	151	15960	0.892109	0.792303	1.00449	0.0592947	1
195769	Submucous leiomyoma of uterus	134	15960	1.12047	0.995415	1.26124	0.0595853	1
80816	Degeneration of intervertebral disc	1775	15960	1.03575	0.998579	1.0743	0.059607	1
439502	Postoperative pain	301	15960	0.923645	0.850368	1.00324	0.05965	1
4110192	Cerebral infarction due to thrombosis of cerebral arteries	125	15960	1.12103	0.995335	1.2626	0.0597134	1
440933	Effects of accidental exposure to external cause	143	15960	1.11177	0.995651	1.24144	0.0597645	1
4155468	Mild asthma	963	15960	1.04652	0.998059	1.09734	0.0601566	1
764824	Age-related nuclear cataract of right eye	217	15960	0.909698	0.824208	1.00405	0.0601631	1
443783	Chronic disease	1385	15960	1.04085	0.998275	1.08523	0.0602539	1
4171257	Melanocytic tumor of skin	217	15960	0.912669	0.829587	1.00407	0.0605835	1
4307956	Bipolar II disorder	140	15960	1.12824	0.994583	1.27987	0.0607199	1
35624868	Lesion of face	349	15960	0.926825	0.856052	1.00345	0.0607939	1
440213	Consciousness and/or awareness finding	277	15960	1.08663	0.995963	1.18556	0.0616283	1
141253	Disorder of thyroid gland	2543	15960	1.03072	0.998511	1.06397	0.0617667	1
4275359	Mental alertness - finding	770	15960	1.04985	0.997547	1.10489	0.062073	1
433701	Mycosis	140	15960	0.886349	0.78077	1.0062	0.0622675	1
31602	Disorder of the larynx	460	15960	1.06336	0.996722	1.13444	0.0628118	1
438112	Neoplastic disease	1143	15960	0.958616	0.916799	1.00234	0.0632812	1
4078455	Finding of menstrual bleeding	734	15960	0.948043	0.896072	1.00303	0.06362	1
4344498	Soft tissue lesion of shoulder region	184	15960	0.905466	0.815113	1.00584	0.0640991	1
4317278	Calcific tendinitis	130	15960	0.88674	0.780714	1.00717	0.0643024	1
43530876	Necrosis of anatomical site	792	15960	1.05108	0.997013	1.10807	0.0644656	1
4088106	Cataract finding	983	15960	1.04644	0.997226	1.09807	0.064755	1
4306292	Upper abdominal pain	2470	15960	1.03036	0.998165	1.0636	0.0648093	1
436075	Adjustment disorder with anxious mood	284	15960	0.924123	0.849856	1.00488	0.0648803	1
4319447	Urolithiasis	1012	15960	1.04238	0.997423	1.08937	0.0650016	1
441980	Closed fracture of foot	383	15960	1.07441	0.995472	1.15961	0.0652714	1
201603	Disorder of teeth AND/OR supporting structures	452	15960	1.0703	0.995622	1.15057	0.0656139	1
4069933	Flexion deformity	479	15960	0.938933	0.877955	1.00415	0.0658866	1
4322726	Gestation less than 9 weeks	196	15960	0.9008	0.805767	1.00704	0.0662648	1
195977	Contusion of trunk	461	15960	1.06508	0.99576	1.13923	0.0663262	1
4042502	Disease of mouth	917	15960	1.04802	0.996788	1.10189	0.0666321	1
4116166	Elbow joint pain	826	15960	1.04766	0.996795	1.10112	0.0667219	1
4133715	Traumatic brain injury with no loss of consciousness	200	15960	1.10077	0.99325	1.21994	0.0671269	1
40484571	Disorder of joint of shoulder region	701	15960	1.05403	0.996275	1.11512	0.0672282	1
4081476	Lid margin finding	564	15960	1.05889	0.995845	1.12592	0.0676973	1
4263748	Recurrent major depression in full remission	340	15960	1.07845	0.9945	1.1695	0.0677624	1
141050	Disorder of hard tissues of teeth	369	15960	1.07631	0.994553	1.16478	0.0680843	1
4231941	Injury of ligament of knee	151	15960	1.10923	0.992291	1.23994	0.0681812	1
135930	Musculoskeletal finding	2226	15960	1.03093	0.997718	1.06525	0.0682667	1
4134887	Infectious disease of digestive tract	395	15960	1.07003	0.994883	1.15086	0.0684736	1
435569	Disorder of jaw	833	15960	1.04962	0.99632	1.10577	0.06856	1
4101639	Flexion deformity of toe	484	15960	0.940077	0.879552	1.00477	0.0687758	1
42538119	Transplanted heart valve present	124	15960	0.886347	0.778185	1.00954	0.0692293	1
4119146	Tear of lateral meniscus of knee	183	15960	1.09019	0.993207	1.19664	0.0692816	1
4307356	Cor pulmonale	120	15960	1.11935	0.991016	1.26431	0.0695677	1
440704	Chronic pain syndrome	664	15960	1.05658	0.995548	1.12135	0.0698337	1
195259	Meralgia paresthetica	131	15960	0.899951	0.802922	1.00871	0.0701321	1
4144942	Lateral cutaneous nerve of thigh lesion	131	15960	0.899951	0.802922	1.00871	0.0701321	1
37017182	Joint pain of pelvic region	1358	15960	0.96228	0.922999	1.00323	0.0705833	1
4159963	Inflammatory disorder of genitourinary system	578	15960	1.05622	0.995275	1.12091	0.0712633	1
140190	Disorder of back	1505	15960	1.03619	0.996899	1.07703	0.0714678	1
441848	Cranial nerve disorder	237	15960	1.08585	0.992783	1.18764	0.0716195	1
77619	Reduced fetal movement	119	15960	0.86731	0.742848	1.01262	0.0716675	1
4266772	Fetal movement activity - finding	119	15960	0.86731	0.742848	1.01262	0.0716675	1
379805	Myopia	1745	15960	0.967444	0.933198	1.00295	0.0718625	1
260139	Acute bronchitis	1579	15960	1.03453	0.996957	1.07351	0.0721028	1
4009713	Thoughts of self harm	326	15960	1.07891	0.99316	1.17207	0.0722491	1
4273391	Suicidal thoughts	326	15960	1.07891	0.99316	1.17207	0.0722491	1
760147	Impacted cerumen in left ear	131	15960	0.893178	0.789658	1.01027	0.0722688	1
260427	Common cold	297	15960	1.07991	0.993043	1.17438	0.0723672	1
4215402	Primary insomnia	431	15960	1.06503	0.994257	1.14083	0.0725292	1
4113129	Benign tumor of soft tissue of head, face and neck	196	15960	0.907981	0.817183	1.00887	0.0725369	1
4028253	Neoplasm of digestive system	183	15960	0.908662	0.818284	1.00902	0.073146	1
31821	Disorder of endocrine system	1776	15960	1.03355	0.996909	1.07153	0.0731568	1
73553	Arthropathy	3857	15960	1.02512	0.99767	1.05333	0.0732036	1
45769862	Kidney lesion	1088	15960	1.03986	0.99628	1.08535	0.0735537	1
40480457	Evaluation finding	2429	15960	1.02926	0.997234	1.06231	0.0737417	1
4103476	Pain of ear structure	1012	15960	0.959072	0.916024	1.00414	0.0745074	1
4115106	Mass of digestive structure	248	15960	0.919366	0.838221	1.00837	0.0745503	1
4262178	Neurogenic dysfunction of the urinary bladder	153	15960	0.905307	0.811524	1.00993	0.0746012	1
4118793	Ecchymosis	239	15960	0.922242	0.843673	1.00813	0.0747842	1
4270829	Finding related to ability to move	107	15960	0.883159	0.770246	1.01262	0.0750401	1
4295261	Postmenopausal state	1160	15960	0.95667	0.911083	1.00454	0.0753684	1
37207880	Dermatochalasis of right eyelid	294	15960	0.921444	0.841967	1.00842	0.075452	1
4338031	Mixed anxiety and depressive disorder	206	15960	0.908538	0.817261	1.01001	0.0757986	1
138102	Benign neoplasm of skin	2380	15960	0.971581	0.941145	1.003	0.0758343	1
194995	Disorder of ureter	391	15960	1.06734	0.993069	1.14715	0.0765689	1
4116323	Tear of medial meniscus of knee	373	15960	1.06542	0.993236	1.14284	0.0766682	1
4132434	Gestation period, 8 weeks	165	15960	0.89528	0.792009	1.01202	0.0769021	1
201620	Kidney stone	1003	15960	1.04088	0.995676	1.08814	0.0769509	1
140480	Impetigo	162	15960	1.1049	0.989166	1.23418	0.0772257	1
4101219	Finding of colon	102	15960	0.873021	0.750876	1.01504	0.0774144	1
138387	Thyrotoxicosis	318	15960	0.933042	0.863921	1.00769	0.0775941	1
4267234	Contents of urine - finding	123	15960	0.907443	0.814576	1.0109	0.0778679	1
378756	Conjunctival hemorrhage	186	15960	0.90835	0.816293	1.01079	0.0778759	1
194526	Injury of trunk	326	15960	1.07196	0.992261	1.15807	0.0779207	1
436568	Abrasion and/or friction burn	230	15960	1.09054	0.990355	1.20086	0.0779261	1
380733	Otalgia	1020	15960	0.959965	0.917289	1.00463	0.0782305	1
73847	Finding of elbow joint	832	15960	1.04565	0.994919	1.09897	0.0785431	1
4166125	Localized swelling, mass and lump, neck	445	15960	1.06316	0.992906	1.13838	0.0791137	1
601622	Pain of left knee region	2148	15960	1.02992	0.996565	1.06438	0.0792463	1
138148	Plantar nerve lesion	220	15960	0.920267	0.838632	1.00985	0.0795674	1
36713625	Injury of rotator cuff	898	15960	1.04451	0.994859	1.09663	0.079684	1
4216185	Open wound of upper limb	124	15960	0.891217	0.783411	1.01386	0.0799878	1
4185196	Finding of body posture	167	15960	0.906826	0.812768	1.01177	0.0800199	1
4291005	Viral hepatitis	133	15960	1.12472	0.986037	1.28291	0.0800261	1
4178431	Cartilage disorder	587	15960	1.05632	0.993462	1.12316	0.0800481	1
312950	IgE-mediated allergic asthma	266	15960	1.08281	0.990444	1.18378	0.0803106	1
4114506	Infection - suppurative	288	15960	0.926143	0.849772	1.00938	0.0805701	1
43531681	Acute deep vein thrombosis of lower limb	294	15960	1.07236	0.991501	1.15982	0.0807097	1
439935	Abnormal posture	166	15960	0.906584	0.812096	1.01207	0.0807444	1
4273560	Premature labor	101	15960	1.13234	0.984805	1.30197	0.080988	1
4092885	Inguinal canal finding	359	15960	1.06809	0.991799	1.15026	0.0814792	1
4182553	Disorder of accommodation	1787	15960	0.967667	0.932536	1.00412	0.0815064	1
4254485	Finding related to attentiveness	728	15960	1.0476	0.994189	1.10388	0.0815628	1
81378	Chondromalacia of patella	407	15960	1.06712	0.991837	1.14812	0.0817917	1
619430	Lichen sclerosus	110	15960	1.10679	0.987239	1.24082	0.0819027	1
4146581	Mild intermittent asthma	943	15960	1.04323	0.994652	1.09418	0.0819355	1
197925	Hemorrhage of rectum and anus	904	15960	1.04418	0.994527	1.09632	0.0819975	1
4193168	Bacterial oral infection	352	15960	1.07516	0.990818	1.16667	0.0820976	1
4091496	Vocal cord finding	221	15960	1.0862	0.989483	1.19238	0.0822527	1
4158968	Finding of anterior chamber intraocular lens	125	15960	0.890427	0.781133	1.01501	0.0823999	1
4224558	Anterior chamber intraocular lens present	125	15960	0.890427	0.781133	1.01501	0.0823999	1
4041554	Serum cholesterol raised	218	15960	0.923036	0.843137	1.01051	0.082971	1
4128827	Voice production finding	116	15960	0.887872	0.776117	1.01572	0.0831478	1
4269019	Carotid artery finding	219	15960	1.09281	0.988366	1.20829	0.0833366	1
4090739	Nutritional disorder	151	15960	1.11143	0.986158	1.25261	0.0833617	1
378001	Concussion with no loss of consciousness	192	15960	1.09774	0.987685	1.22006	0.0836172	1
40481299	Idiopathic sleep related non-obstructive alveolar hypoventilation	114	15960	1.11983	0.984917	1.27323	0.0840011	1
4245614	Bleeding from anus	907	15960	1.04378	0.994257	1.09577	0.0840408	1
4000610	Disorder of gastrointestinal tract	1898	15960	1.03118	0.995771	1.06785	0.0850233	1
442256	Disorder of bursa of shoulder region	621	15960	0.949099	0.894262	1.0073	0.0853422	1
433208	Disorder of pulmonary circulation	460	15960	1.05774	0.992214	1.12759	0.0853584	1
45766940	Closed fracture of shoulder	139	15960	1.10824	0.985743	1.24596	0.0854887	1
260123	Acute sinusitis	2582	15960	0.973527	0.944202	1.00376	0.0855741	1
439708	Disorders of initiating and maintaining sleep	2316	15960	1.029	0.995999	1.0631	0.0856256	1
4114487	Finding of sensation of pharynx	336	15960	0.929107	0.854386	1.01036	0.0856258	1
43531054	Disorder of pelvis	1528	15960	0.965895	0.928408	1.0049	0.0857691	1
193460	Disorder of lower extremity	1623	15960	1.03329	0.99534	1.07269	0.086286	1
4215978	Onychomycosis	1056	15960	1.04007	0.994391	1.08785	0.0864375	1
36713581	Calculus of upper urinary tract	302	15960	1.07561	0.989565	1.16914	0.086641	1
432795	Traumatic or non-traumatic injury	2078	15960	1.02997	0.99574	1.06538	0.0868153	1
4308811	Neoplasm of soft tissue	672	15960	0.950563	0.896941	1.00739	0.0869995	1
78786	Pleurisy	127	15960	0.88547	0.77031	1.01785	0.087055	1
4108815	Non-rheumatic mitral regurgitation	459	15960	0.945282	0.886249	1.00825	0.0871997	1
197050	Abnormality of organs AND/OR soft tissues of pelvis affecting pregnancy	104	15960	0.886167	0.771526	1.01784	0.0873102	1
373499	Disorder of eye region	1966	15960	1.03031	0.995607	1.06622	0.0876162	1
440238	Closed fracture of metatarsal bone	241	15960	1.08058	0.988596	1.18112	0.0877683	1
434303	Benign neoplasm of rectum and anal canal	106	15960	1.12366	0.982799	1.2847	0.0879946	1
4178680	Degenerative disorder of musculoskeletal system	2344	15960	1.02936	0.995691	1.06416	0.0881129	1
432867	Hyperlipidemia	6296	15960	1.02204	0.996751	1.04796	0.0881251	1
137053	Seborrheic dermatitis	817	15960	1.04518	0.993388	1.09966	0.088362	1
4186392	Murmur	662	15960	1.05136	0.992431	1.11379	0.0887937	1
4092538	Herpesviral vesicular dermatitis	201	15960	1.08176	0.98809	1.18431	0.0890035	1
4073287	Chronic infectious disease	122	15960	0.896709	0.790827	1.01677	0.0890221	1
316822	Heart murmur	661	15960	1.05134	0.992323	1.11388	0.0894066	1
604801	Pain of knee region	2672	15960	1.02649	0.99589	1.05802	0.0904098	1
4114223	Benign tumor of head and neck	220	15960	0.919376	0.83401	1.01348	0.0909051	1
135777	Neoplasm of uncertain behavior of skin	1542	15960	0.967174	0.93043	1.00537	0.0912121	1
4222260	Idiopathic urticaria and/or angioedema	119	15960	1.11036	0.983195	1.25396	0.0916293	1
4266188	Disorder of body wall	1617	15960	1.03329	0.994709	1.07338	0.0916505	1
79106	Arthralgia of the pelvic region and thigh	1359	15960	0.96485	0.925507	1.00586	0.0920535	1
4297799	Multiple benign melanocytic nevi	319	15960	0.936343	0.86736	1.01081	0.0920765	1
373478	Presbyopia	1781	15960	0.968753	0.933537	1.0053	0.0929106	1
441542	Anxiety	4194	15960	1.02288	0.996228	1.05024	0.0930704	1
44784217	Cardiac arrhythmia	1678	15960	0.967929	0.931756	1.00551	0.0934651	1
765692	Disorder of right eye	218	15960	0.919038	0.832622	1.01442	0.093788	1
443570	Cervicovaginal cytology: Low grade squamous intraepithelial lesion	109	15960	1.11758	0.981307	1.27279	0.0938266	1
4311853	Upper urinary tract infection	124	15960	1.115	0.981603	1.26653	0.0940611	1
4090854	Finding of skin texture	186	15960	1.1018	0.983549	1.23426	0.0942108	1
40479422	Injury of medial collateral ligament of knee	155	15960	1.10452	0.983098	1.24094	0.0943115	1
81144	Sprain of medial collateral ligament of knee	155	15960	1.10452	0.983098	1.24094	0.0943115	1
4185471	Disorder of pigmentation	705	15960	0.958276	0.911602	1.00734	0.094347	1
77066	Derangement of medial meniscus	292	15960	1.07539	0.98756	1.17103	0.0945243	1
443285	Lesion of cervix	289	15960	1.07285	0.987933	1.16508	0.0946404	1
4101344	Finding of vomiting	567	15960	1.05389	0.990956	1.12082	0.0947691	1
312437	Dyspnea	3401	15960	1.02401	0.995884	1.05292	0.0949808	1
4030042	Toxic goiter	104	15960	0.889174	0.774459	1.02088	0.0955684	1
31967	Nausea	2743	15960	1.02651	0.995383	1.05861	0.0958223	1
4176923	Pain relief by rest	291	15960	1.06859	0.988223	1.15549	0.0963149	1
444129	Injury of wrist	187	15960	0.915335	0.824616	1.01603	0.0966652	1
4323280	Scar of skin	132	15960	0.897203	0.789332	1.01981	0.0969659	1
314962	Raynaud's disease	333	15960	0.929612	0.852805	1.01334	0.0971399	1
4028367	Acute disease of cardiovascular system	432	15960	1.06102	0.989303	1.13793	0.0971641	1
440921	Traumatic injury	2140	15960	1.02897	0.994826	1.06428	0.0971895	1
73649	Contusion of finger	118	15960	0.88295	0.762122	1.02294	0.0973268	1
4185267	Solar degeneration	131	15960	0.904532	0.803345	1.01846	0.0973768	1
4147779	Osteoarthritis of multiple joints	330	15960	1.07094	0.987573	1.16135	0.0974093	1
4304916	Gastrointestinal tract finding	1889	15960	1.03058	0.994505	1.06797	0.0975421	1
439082	Menopausal syndrome	859	15960	0.958136	0.910704	1.00804	0.0987657	1
133228	Dental caries	403	15960	1.06474	0.988303	1.14708	0.0988616	1
4116574	Trunk nerve lesion	1332	15960	1.0341	0.993719	1.07613	0.0989509	1
260131	Disorder of bronchus	1565	15960	1.03243	0.994015	1.07234	0.0990083	1
138825	Actinic keratosis	1533	15960	0.967143	0.929481	1.00633	0.0992492	1
443258	Mass of head and/or neck	103	15960	0.880812	0.757408	1.02432	0.0993675	1
4203095	Mass of hand	193	15960	0.910202	0.813729	1.01811	0.0997769	1
443524	Mixed urinary incontinence	398	15960	1.06136	0.988701	1.13935	0.0997869	1
4154162	Head and neck injury	157	15960	1.10763	0.980639	1.25106	0.0999122	1
4240909	Benign neoplasm of anal canal	110	15960	1.11721	0.978937	1.27502	0.100142	1
432285	Recurrent major depressive episodes	620	15960	1.05237	0.990216	1.11842	0.100301	1
4168701	Localized swelling, mass and lump, upper limb	377	15960	1.06433	0.987957	1.14661	0.100786	1
433033	Abnormal cervical Papanicolaou smear	782	15960	0.958451	0.911065	1.0083	0.100931	1
4002905	Disorder of large intestine	1065	15960	1.04082	0.992219	1.0918	0.101049	1
4129879	Neoplasm of transverse colon	579	15960	1.04957	0.99056	1.1121	0.101269	1
444444	Benign neoplasm of transverse colon	579	15960	1.04957	0.99056	1.1121	0.101269	1
79833	MÃ©niÃ¨re's disease	112	15960	1.10362	0.980732	1.2419	0.101642	1
4012368	Increased frequency of urination	921	15960	0.960026	0.914225	1.00812	0.101919	1
4110937	Non-rheumatic mitral valve stenosis	458	15960	0.947575	0.888358	1.01074	0.101934	1
4144111	Gastroesophageal reflux disease without esophagitis	3963	15960	1.02207	0.995678	1.04917	0.10194	1
4211231	Panic disorder without agoraphobia	561	15960	1.05349	0.989712	1.12137	0.101968	1
4042145	Voice finding	114	15960	0.89308	0.779809	1.0228	0.102234	1
4041664	Difficulty breathing	3382	15960	1.02352	0.995367	1.05248	0.102325	1
75635	Cramp	349	15960	1.06709	0.986986	1.15369	0.102901	1
314368	Mitral stenosis with insufficiency	456	15960	0.947575	0.888187	1.01093	0.10296	1
4299417	Basal cell carcinoma of face	302	15960	0.932476	0.857267	1.01428	0.103217	1
45766207	Non-rheumatic mitral valve stenosis with regurgitation	455	15960	0.947527	0.888007	1.01104	0.10344	1
761158	Pain in bilateral legs	205	15960	0.915997	0.824019	1.01824	0.104135	1
4180010	Degenerative disorder of cartilage	832	15960	1.04368	0.991219	1.09892	0.104205	1
4143042	Ectopic beats	108	15960	0.885282	0.764236	1.0255	0.104313	1
764823	Bilateral age-related nuclear cataracts	196	15960	0.91613	0.82423	1.01828	0.104345	1
45757435	Mild nonproliferative retinopathy due to type 2 diabetes mellitus	107	15960	1.12064	0.976683	1.28582	0.104452	1
315286	Chronic ischemic heart disease	201	15960	1.0861	0.982955	1.20008	0.104739	1
4288544	Inguinal hernia	368	15960	1.0625	0.987423	1.14327	0.104924	1
36713107	Lumbar spondylolisthesis	345	15960	1.06611	0.986719	1.15189	0.104947	1
4290828	Acquired melanocytic nevus	322	15960	0.938768	0.869695	1.01333	0.105137	1
4201402	Inflammation of large intestine	489	15960	1.05611	0.988594	1.12824	0.10531	1
4079560	Peripheral positional vertigo	614	15960	0.950683	0.894228	1.0107	0.105422	1
81878	Benign paroxysmal positional vertigo	614	15960	0.950683	0.894228	1.0107	0.105422	1
4031814	Disorder of lipoprotein storage and metabolism	5559	15960	1.0213	0.995563	1.04769	0.105567	1
257004	Acute exacerbation of chronic obstructive airways disease	159	15960	1.10535	0.979021	1.24797	0.105759	1
4026112	Rectal hemorrhage	928	15960	1.04049	0.991616	1.09176	0.105889	1
433753	Alcohol abuse	390	15960	1.06526	0.986638	1.15014	0.106077	1
4028876	Inflammatory disorder of lower respiratory tract	1269	15960	1.03455	0.992763	1.0781	0.106381	1
78505	Localized, primary osteoarthritis of the ankle and/or foot	718	15960	1.04587	0.990439	1.1044	0.10649	1
4110707	Epithelial neoplasm of skin	159	15960	0.912076	0.815593	1.01997	0.106684	1
140803	Idiopathic urticaria	120	15960	1.10495	0.978517	1.24772	0.107466	1
141323	Acute maxillary sinusitis	1026	15960	0.963047	0.919884	1.00823	0.107519	1
441818	Hemangioma	1379	15960	0.967623	0.929605	1.0072	0.10754	1
444187	Open wound	286	15960	1.07599	0.984124	1.17644	0.107722	1
43530620	Oral lesion	652	15960	1.05042	0.989298	1.11531	0.107796	1
4024549	Skin disorder due to physical agent AND/OR foreign substance	732	15960	0.957061	0.907094	1.00978	0.108666	1
4061844	Skin changes due to chronic exposure to non-ionizing radiation	732	15960	0.957061	0.907094	1.00978	0.108666	1
43021779	Hearing loss of left ear	769	15960	0.957669	0.908304	1.00972	0.109191	1
4051221	Increased lipid	5561	15960	1.02108	0.995333	1.04748	0.109404	1
79864	Hematuria syndrome	1491	15960	1.0309	0.993175	1.07005	0.109631	1
36717036	Osteoarthritis of left knee joint	252	15960	0.933354	0.857689	1.01569	0.109833	1
4338843	Disorder of pleura	127	15960	0.892529	0.776401	1.02603	0.10989	1
378416	Retinal disorder	836	15960	1.04181	0.990783	1.09548	0.109906	1
4307820	Unplanned pregnancy	153	15960	0.906108	0.802905	1.02258	0.110021	1
4114805	Single lesion	858	15960	1.04181	0.990663	1.0956	0.110772	1
4142875	Solitary nodule of lung	858	15960	1.04181	0.990663	1.0956	0.110772	1
4174229	Decreased hormone secretion	168	15960	1.08932	0.980453	1.21028	0.111271	1
4086499	Central alveolar hypoventilation syndrome	116	15960	1.10887	0.976406	1.25929	0.111361	1
4027396	Peripheral neuritis	1138	15960	1.0363	0.991735	1.08287	0.111859	1
40405599	Fibromyalgia	731	15960	1.04765	0.989222	1.10954	0.111863	1
45768963	Uncomplicated mild persistent asthma	377	15960	1.06349	0.985765	1.14735	0.111899	1
193739	Ovarian failure	384	15960	1.06044	0.986396	1.14005	0.112041	1
36684613	Dermatochalasis of right upper eyelid	278	15960	0.927687	0.845582	1.01776	0.112391	1
4102928	Obstruction of precerebral artery	288	15960	1.06991	0.984228	1.16305	0.112585	1
440129	Hypertrophy of nasal turbinates	386	15960	1.05813	0.986748	1.13467	0.11283	1
4091356	Nasal turbinate finding	386	15960	1.05813	0.986748	1.13467	0.11283	1
4113085	Toe joint deformity	412	15960	0.943584	0.878214	1.01382	0.11291	1
439080	Dyspareunia	435	15960	0.94485	0.880803	1.01355	0.113188	1
43531045	Lesion of nerve root and/or plexus	1344	15960	1.03258	0.992388	1.0744	0.113481	1
79072	Inflammatory disorder of breast	174	15960	0.90048	0.790796	1.02538	0.113692	1
4147326	Sore throat symptom	316	15960	0.932458	0.85503	1.0169	0.113851	1
4106283	Acute arthropathy	126	15960	1.09793	0.977853	1.23274	0.113886	1
380415	Acute otitis externa	234	15960	0.924629	0.839016	1.01898	0.113946	1
4129389	Gastrointestinal obstruction	393	15960	0.940016	0.870608	1.01496	0.113966	1
436222	Altered mental status	254	15960	1.07452	0.982667	1.17497	0.114918	1
433577	Hammer toe	389	15960	0.942289	0.875142	1.01459	0.115025	1
133729	Hyperparathyroidism	291	15960	1.07131	0.983327	1.16716	0.115165	1
4336957	Mild major depression	713	15960	1.0446	0.98934	1.10294	0.115608	1
437113	Asthenia	1066	15960	0.962821	0.918436	1.00935	0.115619	1
438531	Chondromalacia	525	15960	1.0538	0.9872	1.12488	0.115674	1
198400	Hemangioma of skin and subcutaneous tissue	1180	15960	0.966186	0.925654	1.00849	0.115681	1
4080146	Autonomic neuropathy	130	15960	0.899059	0.787405	1.02655	0.115781	1
434621	Autoimmune disease	790	15960	1.04436	0.989284	1.10251	0.116358	1
4232697	Persistent atrial fibrillation	153	15960	0.90876	0.806461	1.02404	0.116376	1
4089897	Vascular degeneration	117	15960	1.1097	0.974422	1.26377	0.11657	1
256439	Allergic rhinitis due to pollen	916	15960	1.03896	0.990512	1.08977	0.116723	1
43021778	Hearing loss of right ear	748	15960	0.958175	0.908366	1.01072	0.116736	1
4112752	Basal cell carcinoma of skin	583	15960	0.95302	0.897326	1.01217	0.117294	1
762399	Posterior vitreous detachment of right eye	124	15960	0.898197	0.785267	1.02737	0.117317	1
377286	Visual field defect	223	15960	1.07575	0.981766	1.17873	0.117483	1
4270024	Acute non-ST segment elevation myocardial infarction	123	15960	1.09885	0.976503	1.23653	0.117544	1
4185758	Fracture of lower leg	199	15960	1.08206	0.980067	1.19467	0.118438	1
4002650	Plantar fasciitis	152	15960	0.918973	0.826473	1.02183	0.118507	1
135473	Dermatophytosis	1612	15960	1.02967	0.992525	1.06821	0.118818	1
45763855	Chronic kidney disease stage 3B	112	15960	1.10504	0.97455	1.253	0.119263	1
138384	Acquired hypothyroidism	1858	15960	1.02971	0.992458	1.06835	0.119414	1
40486161	Carcinoma of face	243	15960	0.929694	0.84811	1.01912	0.119781	1
442555	Breathing painful	384	15960	1.05724	0.985632	1.13406	0.119817	1
444453	Benign neoplasm of soft tissues of lower limb	512	15960	0.949778	0.890057	1.01351	0.119924	1
4304035	Thoracic arthritis	223	15960	1.07904	0.980244	1.1878	0.120496	1
74130	Thoracic spondylosis without myelopathy	220	15960	1.07963	0.980101	1.18926	0.12051	1
4088110	Posterior vitreous detachment	170	15960	0.910598	0.809031	1.02491	0.120635	1
4143397	Mass of pancreas	162	15960	1.09272	0.976922	1.22225	0.120796	1
4305027	Finding of ankle or foot	2152	15960	1.0268	0.993038	1.06171	0.121048	1
316139	Heart failure	587	15960	1.04922	0.987383	1.11493	0.12107	1
619741	Injury of head and/or neck	724	15960	1.04365	0.988738	1.10161	0.121323	1
442628	Disorder of ligament	184	15960	0.920747	0.829303	1.02228	0.121824	1
40481632	Ganglion cyst	585	15960	0.953343	0.897307	1.01288	0.122114	1
136773	Rosacea	679	15960	0.957881	0.907004	1.01161	0.122255	1
437828	Disorder of calcium metabolism	658	15960	1.0462	0.98789	1.10794	0.122701	1
4267672	Serum lipid levels - finding	255	15960	0.933675	0.855655	1.01881	0.123211	1
4148593	Blood urate raised	405	15960	1.05774	0.984799	1.13609	0.123604	1
4112141	Cyst of skin	140	15960	1.0984	0.974636	1.23788	0.123864	1
4022570	Oral cavity finding	471	15960	1.05723	0.984878	1.13489	0.123888	1
4130681	Erythrocytosis	111	15960	1.09528	0.975197	1.23015	0.124521	1
4214550	Melanosis	345	15960	0.942706	0.874334	1.01643	0.124572	1
40492037	Malignant neoplasm of intraabdominal organ	105	15960	0.906516	0.799705	1.02759	0.124931	1
4171912	Abnormal cytological finding in specimen from female genital organ	218	15960	0.931137	0.850019	1.02	0.124978	1
77734	Contusion of lower leg	183	15960	0.919423	0.825798	1.02366	0.125238	1
4092565	Uterine prolapse	150	15960	0.918132	0.823127	1.0241	0.12537	1
4139452	Disorder of purine metabolism	418	15960	1.05593	0.984829	1.13216	0.125981	1
443257	Swelling / lump finding	1780	15960	1.02826	0.992187	1.06565	0.126141	1
197804	Primary malignant neoplasm of intra-abdominal organs	627	15960	1.04714	0.987118	1.11082	0.126143	1
435517	Acidosis	262	15960	1.07772	0.979096	1.18629	0.126375	1
4120314	Hypertriglyceridemia	550	15960	1.04685	0.987041	1.11028	0.127163	1
141960	Skin finding	1768	15960	0.971863	0.936867	1.00817	0.127176	1
37311301	Cataract of left eye	308	15960	0.935642	0.85892	1.01922	0.127538	1
40481843	Mass of foot	614	15960	1.04804	0.98666	1.11323	0.127563	1
316999	Conduction disorder of the heart	182	15960	0.920419	0.827205	1.02414	0.127966	1
4106355	Superficial injury of lower leg	113	15960	1.09931	0.973042	1.24197	0.128266	1
4166126	Localized swelling, mass and lump, trunk	252	15960	1.07512	0.979278	1.18034	0.128404	1
372887	Disorder of brain	2399	15960	0.975695	0.945211	1.00716	0.128689	1
4115386	Finding of respiration	1767	15960	1.02852	0.991819	1.06659	0.129291	1
374313	Neoplasm of uncertain behavior of soft tissues	1749	15960	0.972102	0.937203	1.0083	0.129302	1
312327	Acute myocardial infarction	278	15960	1.06444	0.981881	1.15394	0.129505	1
378523	Residual foreign body in soft tissue	101	15960	0.901854	0.788912	1.03097	0.130219	1
23164	Disorder of anterior pituitary	121	15960	0.888632	0.762556	1.03555	0.130416	1
192667	Atrophic gastritis	152	15960	1.08856	0.975178	1.21511	0.130521	1
4248964	Atrophic mucosa of digestive system organ	152	15960	1.08856	0.975178	1.21511	0.130521	1
4122116	Tooth eruption disorder	117	15960	0.891906	0.768991	1.03447	0.130522	1
433802	Disturbance of tooth eruption or exfoliation	117	15960	0.891906	0.768991	1.03447	0.130522	1
319049	Acute respiratory failure	251	15960	1.07097	0.97983	1.17058	0.130808	1
4024566	Muscle finding	2605	15960	1.02437	0.992869	1.05688	0.130815	1
760047	Impacted cerumen of bilateral ears	101	15960	0.897413	0.77985	1.0327	0.130828	1
760093	Disorder of bilateral external ears	101	15960	0.897413	0.77985	1.0327	0.130828	1
319826	Secondary hypertension	223	15960	1.07385	0.979017	1.17786	0.130942	1
432453	General clinical state finding	1932	15960	0.973557	0.940278	1.00801	0.131002	1
4159875	Disorder of skin of vulva	166	15960	1.08766	0.975272	1.21301	0.131038	1
4069778	Choroid scar	102	15960	1.12416	0.965726	1.30859	0.131042	1
37395564	Hypoxemic respiratory failure	225	15960	1.07342	0.979107	1.17681	0.131054	1
4067069	Callosity	539	15960	0.951777	0.892629	1.01485	0.131096	1
443587	Diastolic heart failure	268	15960	1.07036	0.979738	1.16937	0.131948	1
436073	Psychotic disorder	216	15960	1.08276	0.976261	1.20088	0.132281	1
199856	Varicose veins of lower extremity with inflammation	125	15960	1.10333	0.970622	1.25418	0.132603	1
443431	Disorder of menstruation	1046	15960	0.964092	0.919158	1.01122	0.13318	1
4024707	Perception AND/OR perception disturbance	125	15960	1.09637	0.972227	1.23636	0.133467	1
316429	Premature beats	307	15960	0.935648	0.857786	1.02058	0.133491	1
4040388	Disorder characterized by edema	474	15960	1.05094	0.98483	1.12149	0.133919	1
374366	Sensorineural hearing loss	1905	15960	0.971966	0.936461	1.00882	0.134235	1
434004	Hypervolemia	121	15960	1.11077	0.968086	1.27448	0.134238	1
196162	Inflammatory disease of the uterus	168	15960	0.921094	0.827062	1.02582	0.134648	1
436785	Spinal stenosis in cervical region	700	15960	1.04306	0.986981	1.10232	0.134867	1
4117129	Mitral valve finding	436	15960	0.94821	0.884354	1.01668	0.134906	1
4195572	Mild major depression, single episode	245	15960	1.07071	0.978819	1.17122	0.135614	1
4116634	Heart valve finding	129	15960	0.907156	0.798165	1.03103	0.135686	1
37206719	Nodule of lung	902	15960	1.03798	0.988371	1.09008	0.135745	1
46271381	Digestive system reflux	120	15960	0.898908	0.781456	1.03401	0.135752	1
75617	Degenerative joint disease involving multiple joints	233	15960	1.07512	0.977486	1.18251	0.135913	1
4306267	Coag./bleeding tests abnormal	206	15960	1.07749	0.976769	1.18859	0.136089	1
4001336	Concussion injury of brain	311	15960	1.06622	0.97999	1.16003	0.136174	1
4042584	Serum lipids high	255	15960	0.936012	0.858013	1.0211	0.13634	1
440690	Social phobia	130	15960	1.10772	0.968025	1.26757	0.136897	1
762405	Posterior vitreous detachment of left eye	122	15960	0.903714	0.790806	1.03274	0.137065	1
318459	Respiratory insufficiency	106	15960	1.11235	0.966679	1.27998	0.137078	1
4243587	Benign neoplasm of skin of upper limb	565	15960	0.954114	0.896816	1.01507	0.137146	1
441417	Incoordination	165	15960	1.08158	0.97533	1.19941	0.137147	1
194913	Idiopathic peripheral autonomic neuropathy	110	15960	0.891959	0.767119	1.03712	0.137218	1
4202518	Vitreous detachment	174	15960	0.915621	0.815095	1.02855	0.137376	1
312349	Venous varices	589	15960	0.954904	0.898502	1.01485	0.137401	1
42538572	Degeneration of spine	162	15960	0.914816	0.813412	1.02886	0.137462	1
4243440	Benign neoplasm of myometrium	412	15960	1.05311	0.983526	1.12761	0.137901	1
433125	Infection due to Staphylococcus aureus	165	15960	1.0847	0.974226	1.20771	0.137937	1
444118	Cytologic finding	211	15960	1.07398	0.977323	1.18019	0.138009	1
81723	Contusion of hand	259	15960	0.928961	0.842698	1.02405	0.138355	1
4216670	Worried well	154	15960	1.10107	0.969341	1.25069	0.13861	1
381854	Disorder of conjunctiva	937	15960	0.964493	0.919374	1.01183	0.13914	1
435829	Rheumatic disease of heart valve	204	15960	0.930608	0.846005	1.02367	0.139181	1
37311677	Disorder of abdominopelvic segment of trunk	1829	15960	1.02759	0.99118	1.06534	0.139236	1
40546087	Depressed mood	178	15960	0.918564	0.820672	1.02813	0.139568	1
4299551	Lentiginosis	347	15960	0.945044	0.876723	1.01869	0.139853	1
4291304	Dermatosis of eyelid	199	15960	0.927252	0.838756	1.02508	0.139984	1
4052226	Sequelae of injuries of lower limb	299	15960	1.06234	0.980288	1.15126	0.140337	1
440360	Pure hyperglyceridemia	547	15960	1.04534	0.985486	1.10883	0.140485	1
79104	Loose body in joint	110	15960	0.911254	0.805319	1.03112	0.140516	1
254443	SjÃ¶gren's syndrome	337	15960	1.06306	0.979873	1.15331	0.141322	1
4016673	Sprain of ankle and/or foot	987	15960	1.03588	0.988316	1.08573	0.141591	1
4190307	Inflammatory disease of the central nervous system	250	15960	0.933324	0.851248	1.02331	0.141761	1
432851	Secondary malignant neoplastic disease	140	15960	0.922143	0.827608	1.02748	0.141891	1
4226399	Fibrillation	708	15960	0.957459	0.903481	1.01466	0.142005	1
437827	Pure hypercholesterolemia	2581	15960	1.02369	0.992119	1.05626	0.142968	1
4043343	Disorder of bile duct	111	15960	0.893945	0.769341	1.03873	0.143242	1
4302537	Digestive system finding	1472	15960	1.02928	0.990265	1.06983	0.143265	1
765131	Pain in left foot	1544	15960	0.971833	0.935333	1.00976	0.143512	1
4318379	Disorder of mucous membrane	913	15960	0.963246	0.916099	1.01282	0.143611	1
4181744	Discharge from nipple	109	15960	0.89552	0.771995	1.03881	0.145065	1
201070	Cholelithiasis AND cholecystitis without obstruction	178	15960	1.08153	0.973116	1.20203	0.145862	1
4152163	Injury of eye region	168	15960	0.926599	0.83605	1.02695	0.146219	1
134159	Precordial pain	404	15960	1.05452	0.981648	1.13279	0.146233	1
4266792	Disorder of skin of head	347	15960	0.943303	0.871864	1.0206	0.146338	1
4043671	Inflammatory disorder of upper respiratory tract	310	15960	0.942068	0.869132	1.02112	0.146635	1
4109085	Right sided abdominal pain	1805	15960	1.02685	0.99076	1.06426	0.146648	1
4241043	Benign neoplasm of head	182	15960	1.08042	0.973228	1.19941	0.146802	1
4276572	Protein level - finding	231	15960	0.928997	0.840996	1.02621	0.146921	1
4208390	Inflammation of sacroiliac joint	319	15960	1.06326	0.978601	1.15525	0.14734	1
433778	Orbital hemorrhage	240	15960	0.934258	0.85215	1.02428	0.147374	1
4280498	Polyp of cervix	182	15960	0.926293	0.83513	1.02741	0.147494	1
37207940	Dermatochalasis of left eyelid	294	15960	0.935376	0.854453	1.02396	0.147887	1
437515	Disorder of carbohydrate metabolism	136	15960	1.09832	0.96725	1.24716	0.148059	1
380397	Keratoconjunctivitis	127	15960	1.10536	0.965009	1.26613	0.148213	1
4336156	Non-infective otitis externa	139	15960	0.911679	0.804249	1.03346	0.148326	1
4182796	Hip joint finding	2375	15960	0.976284	0.944996	1.00861	0.148668	1
75936	Mammography finding	1234	15960	0.967781	0.925705	1.01177	0.148724	1
140648	Onychomycosis due to dermatophyte	1020	15960	1.03398	0.988114	1.08198	0.14888	1
40547222	Infective dermatitis	262	15960	1.0632	0.978229	1.15555	0.149295	1
443767	Disorder of eye due to diabetes mellitus	175	15960	1.07988	0.972625	1.19895	0.1499	1
4049810	Inflammatory neuropathy	851	15960	1.03809	0.986509	1.09236	0.150547	1
4228802	Mild recurrent major depression	523	15960	1.04764	0.983166	1.11635	0.150971	1
132344	Gingival and periodontal disease	150	15960	1.09296	0.967949	1.23412	0.151479	1
434613	Generalized anxiety disorder	1808	15960	1.02733	0.990159	1.0659	0.151574	1
29056	Sialoadenitis	137	15960	1.09803	0.966237	1.2478	0.15172	1
319843	Mitral valve disorder	666	15960	0.960512	0.909032	1.01491	0.151724	1
4134133	Chronic disease of musculoskeletal system	151	15960	0.909846	0.799547	1.03536	0.151881	1
43021237	Secondary erectile dysfunction	492	15960	1.05159	0.98153	1.12664	0.152723	1
4162276	Malignant melanoma	157	15960	0.92359	0.828193	1.02998	0.153007	1
4025219	Fifth cranial nerve finding	132	15960	0.907667	0.794705	1.03669	0.15311	1
443238	Diabetic - poor control	315	15960	1.06101	0.978208	1.15082	0.153144	1
4221798	Allergic disorder caused by substance	1019	15960	1.03405	0.987607	1.08267	0.153274	1
138841	Disorder of sacrum	835	15960	0.963095	0.914647	1.01411	0.153304	1
4305080	Abnormal breathing	1759	15960	1.02685	0.990109	1.06495	0.154104	1
4288310	Carotid artery obstruction	279	15960	1.06364	0.977101	1.15785	0.154169	1
4248028	Supraventricular arrhythmia	606	15960	0.956615	0.899999	1.01679	0.154175	1
46270151	Dependence on respiratory device	166	15960	1.07812	0.972142	1.19565	0.154215	1
4028238	Cellulitis of head	132	15960	0.916796	0.813522	1.03318	0.15426	1
4262920	Skin ulcer	145	15960	0.917263	0.814346	1.03319	0.154946	1
442077	Anxiety disorder	4681	15960	1.01878	0.992985	1.04525	0.155036	1
254669	Disorder of vocal cord	282	15960	1.0649	0.976425	1.16139	0.155358	1
193518	Intestinal obstruction	295	15960	0.939509	0.86198	1.02401	0.155605	1
196163	Cervicitis and endocervicitis	121	15960	1.09933	0.964548	1.25294	0.15588	1
4051250	Female hypogonadism syndrome	142	15960	1.08925	0.967909	1.22581	0.155988	1
35622958	Disorder in remission	235	15960	1.07918	0.971316	1.19903	0.156103	1
376564	Superficial injury of eye	162	15960	0.920582	0.821089	1.03213	0.156189	1
4096947	Disorder of acid-base balance	295	15960	1.06782	0.975162	1.16928	0.156517	1
4021782	Mood finding	234	15960	0.932774	0.84715	1.02705	0.156599	1
37203927	Finding of substance level	2863	15960	1.0217	0.991772	1.05253	0.156975	1
137213	Dermal mycosis	640	15960	1.042	0.984197	1.1032	0.157671	1
375631	Brachial neuritis	562	15960	1.04523	0.983014	1.11139	0.157707	1
4116208	Chorioretinal disorder	123	15960	1.10505	0.96204	1.26931	0.157753	1
312922	Coronary bypass graft finding	282	15960	1.06659	0.975319	1.1664	0.157824	1
42537730	Coronary artery graft present	282	15960	1.06659	0.975319	1.1664	0.157824	1
4041991	Finding relating to sexuality and sexual activity	418	15960	1.05505	0.979422	1.13653	0.157917	1
4029423	Hypoglycemia due to diabetes mellitus	112	15960	1.10987	0.960103	1.283	0.158697	1
4029305	Hypercholesterolemia	2602	15960	1.02266	0.991249	1.05507	0.159185	1
4091513	Passing flatus	193	15960	1.07738	0.971117	1.19527	0.15949	1
4188305	Prostatic obstruction	756	15960	0.959626	0.90603	1.01639	0.159884	1
443211	Benign prostatic hyperplasia with outflow obstruction	756	15960	0.959626	0.90603	1.01639	0.159884	1
320420	Vitreous degeneration	1299	15960	1.03142	0.987818	1.07695	0.160366	1
4101468	Gastroenteritis	240	15960	0.936841	0.855271	1.02619	0.160406	1
4256228	Respiratory failure	176	15960	1.07889	0.970139	1.19984	0.161293	1
4042836	Disorder of head	2129	15960	1.02414	0.9905	1.05892	0.16159	1
433196	Chorioretinal scar	105	15960	1.11259	0.958033	1.29209	0.16207	1
199075	Neurogenic bladder	162	15960	0.927242	0.834017	1.03089	0.162324	1
439383	Vertigo	152	15960	0.919063	0.816437	1.03459	0.162388	1
4134446	Hemostatic system finding	322	15960	1.05692	0.977931	1.14229	0.162454	1
4022933	Breast finding	1189	15960	0.9688	0.926643	1.01288	0.162598	1
4322737	Infection of tooth	365	15960	1.05924	0.976977	1.14844	0.162926	1
441428	Closed fracture of lateral malleolus	154	15960	1.08368	0.967959	1.21323	0.163092	1
4201690	Finding of visual field	153	15960	1.07794	0.969982	1.1979	0.16335	1
4101213	Finding of esophageal function	116	15960	0.905015	0.786492	1.0414	0.163448	1
74189	Sprain of cruciate ligament of knee	127	15960	1.08297	0.968048	1.21154	0.16374	1
37018677	Anomaly of eye	730	15960	1.03862	0.98465	1.09554	0.163997	1
4141978	Intermittent asthma	1028	15960	1.03316	0.98673	1.08178	0.164352	1
441408	Vomiting	1819	15960	1.02631	0.989394	1.0646	0.164697	1
434502	Closed fracture of phalanx of foot	262	15960	1.06869	0.972976	1.17383	0.165217	1
254761	Cough	4411	15960	1.01791	0.992696	1.04377	0.165404	1
198263	Right upper quadrant pain	1109	15960	1.03251	0.986867	1.08027	0.165475	1
381295	Senile cataract	2148	15960	1.02577	0.989533	1.06333	0.165576	1
44783158	Arthritis of pelvis	321	15960	1.06029	0.975946	1.15191	0.166287	1
36716555	Obesity caused by energy imbalance	120	15960	1.09892	0.961449	1.25605	0.166538	1
761012	Lesion of vertebra	133	15960	0.911726	0.799821	1.03929	0.166603	1
4166144	Abnormal level of blood mineral	194	15960	0.92732	0.833276	1.03198	0.166656	1
4271450	Acute infectious disease	121	15960	1.09677	0.962071	1.25033	0.167091	1
4040719	Disorder of inguinal region	522	15960	1.04654	0.981076	1.11636	0.167519	1
4113008	Laceration of hand	335	15960	0.94441	0.87072	1.02434	0.167632	1
4114865	Finding relating to sexual activity	410	15960	1.05459	0.977873	1.13733	0.1678	1
436230	Blood chemistry abnormal	2605	15960	1.02192	0.990903	1.05391	0.167934	1
4347544	Herpes simplex infection of skin	205	15960	1.06582	0.973437	1.16698	0.168202	1
37108814	Inconclusive mammography finding	253	15960	0.929413	0.837466	1.03146	0.168431	1
40488439	Abnormality of systemic vein	568	15960	0.959502	0.904573	1.01777	0.169302	1
4094448	Pregnancy test negative	141	15960	1.0915	0.963307	1.23676	0.16959	1
37311338	Lump of upper outer quadrant of breast	188	15960	0.930028	0.838446	1.03161	0.170221	1
4029498	Seizure disorder	271	15960	1.06082	0.974961	1.15425	0.170337	1
4095793	Female genitalia finding	1816	15960	0.973909	0.937778	1.01143	0.170492	1
4035611	Seropositive rheumatoid arthritis	144	15960	1.08864	0.964114	1.22925	0.170591	1
4318699	Disorder of lacrimal gland	165	15960	0.923579	0.824291	1.03483	0.170689	1
4068155	Atrial arrhythmia	790	15960	0.96249	0.911248	1.01661	0.170788	1
4300116	Squamous neoplasm of surface epithelium	235	15960	0.942386	0.86557	1.02602	0.171351	1
4062790	Disease of the digestive system complicating pregnancy, childbirth and/or the puerperium	103	15960	0.895154	0.763771	1.04914	0.171419	1
4179872	Disorder of hemostatic system	348	15960	1.05182	0.97811	1.13108	0.172928	1
43531059	Finding of pelvic region of trunk	1421	15960	1.02818	0.9878	1.07022	0.173981	1
4011630	Neurological finding	472	15960	1.04687	0.979961	1.11834	0.174067	1
4155904	Larynx finding	210	15960	1.06632	0.972003	1.1698	0.174141	1
36716935	Acquired absence of cervix and uterus	257	15960	1.06457	0.972673	1.16516	0.174322	1
608445	Acquired absence of uterine cervix	257	15960	1.06457	0.972673	1.16516	0.174322	1
40482228	Imaging of thorax abnormal	1048	15960	0.967526	0.922452	1.0148	0.174999	1
4204187	Renal mass	161	15960	1.07701	0.967455	1.19897	0.175275	1
314131	Degeneration of cervical intervertebral disc	711	15960	1.03974	0.982682	1.10011	0.175965	1
321887	Disorder of artery	500	15960	1.04549	0.980193	1.11514	0.176376	1
78832	Intervertebral disc disorder with myelopathy	490	15960	1.04653	0.979751	1.11787	0.176399	1
439154	Abnormal findings on diagnostic imaging of skull and head	236	15960	0.939006	0.857094	1.02875	0.176566	1
4079335	Excess lid tissue	203	15960	0.928794	0.834405	1.03386	0.176712	1
374358	Excess skin of eyelid	203	15960	0.928794	0.834405	1.03386	0.176712	1
194997	Prostatitis	179	15960	1.07374	0.968394	1.19054	0.176896	1
195294	Thrombosed hemorrhoids	101	15960	0.902307	0.777098	1.04769	0.17742	1
194133	Low back pain	4535	15960	1.01748	0.992172	1.04342	0.177554	1
4163270	Seronegative arthritis	130	15960	0.913651	0.801222	1.04186	0.177679	1
4031885	Physical activity finding	131	15960	1.08111	0.965139	1.21101	0.177957	1
443962	Mitral valve regurgitation	115	15960	0.918121	0.810787	1.03966	0.178066	1
140821	Spasm	1631	15960	1.02613	0.98831	1.06539	0.178245	1
443545	Nonvenomous insect bite	368	15960	0.950501	0.882773	1.02342	0.17829	1
40483220	Sleep hypoventilation	140	15960	1.08198	0.964663	1.21357	0.178432	1
4150759	Myofascial pain	119	15960	0.90808	0.788927	1.04523	0.179087	1
4028942	Autoimmune endocrine disease	409	15960	1.04823	0.978617	1.1228	0.179112	1
4036620	Dry eyes	247	15960	0.937727	0.853702	1.03002	0.179475	1
78508	Arthralgia of the ankle and/or foot	1924	15960	1.02423	0.988987	1.06073	0.180197	1
4194153	Tendon sheath disorder	183	15960	0.924277	0.823679	1.03716	0.180452	1
762296	Pain in right hand	850	15960	1.03483	0.984217	1.08805	0.180833	1
77025	Diverticulitis of colon	188	15960	1.07453	0.967105	1.19388	0.18104	1
4062387	Injury of muscle and tendon at thorax level	121	15960	1.08279	0.963484	1.21687	0.181742	1
444243	Neurosis	356	15960	1.05738	0.974077	1.14781	0.182649	1
198199	Pyelonephritis	238	15960	1.06323	0.971467	1.16366	0.183065	1
200527	Splenomegaly	160	15960	1.08231	0.963277	1.21605	0.183326	1
374639	Chronic headache disorder	145	15960	0.917272	0.807655	1.04177	0.183574	1
439013	Insomnia disorder related to another mental disorder	112	15960	1.11626	0.949193	1.31272	0.183655	1
4167096	Osteitis	139	15960	0.925675	0.826031	1.03734	0.183816	1
40441585	Stress fracture	207	15960	0.925391	0.825389	1.03751	0.183883	1
4021769	Respiratory rate AND/OR rhythm finding	201	15960	1.06562	0.97018	1.17044	0.184317	1
379801	Trigeminal neuralgia	127	15960	0.91134	0.794513	1.04534	0.184709	1
4103189	Finding of heart rate	1944	15960	0.976686	0.943183	1.01138	0.185284	1
378414	Retinal detachment	164	15960	1.07452	0.96611	1.19509	0.18532	1
4103418	Tobacco dependence in remission	105	15960	1.10226	0.954344	1.2731	0.185393	1
3654548	Nicotine dependence in remission	105	15960	1.10226	0.954344	1.2731	0.185393	1
40481920	Periumbilical pain	206	15960	0.928334	0.831519	1.03642	0.185719	1
381001	Subjective visual disturbance	253	15960	1.06489	0.970196	1.16883	0.18577	1
36714126	Difficulty walking	468	15960	1.04442	0.979263	1.11391	0.186037	1
42709830	Cellulitis and abscess of lower limb	282	15960	1.05628	0.973924	1.1456	0.186162	1
4115722	Finding of pattern of urination	1812	15960	0.976468	0.942593	1.01156	0.186206	1
42536696	Contusion of head	242	15960	1.05932	0.972532	1.15386	0.18638	1
314666	Old myocardial infarction	278	15960	1.06042	0.971962	1.15692	0.186824	1
4185503	Finding of region of thorax	4232	15960	1.01731	0.991692	1.04358	0.187256	1
4077969	Finding of color of skin	989	15960	0.969945	0.926908	1.01498	0.187553	1
4211657	Closed fracture of lower leg	249	15960	1.06131	0.971322	1.15964	0.188071	1
4089536	Anterior vaginal wall prolapse	179	15960	0.923974	0.821299	1.03949	0.188303	1
4114605	Traumatic arthropathy-ankle	860	15960	1.03422	0.983629	1.0874	0.188556	1
4309912	Generally unwell	710	15960	0.963425	0.911355	1.01847	0.188729	1
40481385	Imaging of abdomen abnormal	328	15960	0.946758	0.872579	1.02724	0.188746	1
44784105	Injury of free lower limb	1289	15960	1.02809	0.986461	1.07148	0.188962	1
320073	Neutropenia	209	15960	0.933126	0.841523	1.0347	0.189214	1
40484933	Inconclusive evaluation finding	255	15960	0.933159	0.841519	1.03478	0.189613	1
443776	Brachial radiculitis	557	15960	1.04206	0.979833	1.10825	0.189695	1
4267789	Respiratory function finding	4930	15960	1.01634	0.992	1.04128	0.189998	1
4344271	Lesion of ligaments of the ankle region	862	15960	1.03406	0.983541	1.08716	0.190027	1
4048046	Compression neuropathy of lower limb	154	15960	0.929856	0.834003	1.03672	0.190127	1
201909	Female infertility	315	15960	1.05267	0.974866	1.13667	0.190135	1
4156515	Malnutrition (calorie)	159	15960	0.921919	0.816345	1.04115	0.190143	1
4119307	Neurogenic claudication	258	15960	1.05751	0.972627	1.14981	0.190245	1
4282857	Closed fracture of upper limb	178	15960	1.07418	0.965017	1.1957	0.190626	1
75865	Disorder of the urinary system	3208	15960	1.01917	0.990593	1.04858	0.190632	1
4115260	Lung finding	487	15960	1.0454	0.978103	1.11732	0.190953	1
4280226	Retinal scar	122	15960	1.09872	0.954	1.26539	0.191394	1
442597	Swollen abdomen	783	15960	1.03606	0.982419	1.09263	0.191533	1
374027	Lesion of ulnar nerve	468	15960	1.04777	0.976862	1.12383	0.191825	1
81151	Sprain of ankle	882	15960	1.03365	0.983532	1.08632	0.191843	1
4170742	Closed fracture of vertebral column	121	15960	0.915706	0.802207	1.04526	0.192139	1
4280726	Seasonal allergic rhinitis	1631	15960	1.02509	0.987608	1.06398	0.192309	1
377280	Disorder of cornea	243	15960	1.05882	0.971643	1.15382	0.19231	1
43530846	Abscess of lower leg	227	15960	1.06297	0.969729	1.16519	0.19232	1
435726	Mechanical complication of device	201	15960	0.935204	0.84555	1.03436	0.192622	1
444263	Radiculitis	583	15960	1.04059	0.980114	1.10479	0.192773	1
4199431	Difficulty moving	467	15960	1.04379	0.978557	1.11336	0.19305	1
199074	Acute pancreatitis	181	15960	1.07496	0.964017	1.19868	0.193391	1
4116809	Pain of digestive structure	435	15960	0.952774	0.885774	1.02484	0.193466	1
4170554	Hip pain	2354	15960	0.978514	0.946986	1.01109	0.193666	1
4144753	Pain provoked by exertion	307	15960	1.05143	0.974829	1.13405	0.193804	1
35624743	Bipolar disorder, most recent episode depression	127	15960	1.09436	0.95517	1.25382	0.193901	1
373852	Neuralgia	383	15960	1.05137	0.974773	1.13399	0.194306	1
4157456	Primary malignant neoplasm of skin head and neck	123	15960	0.914094	0.798064	1.04699	0.194662	1
4091214	Desire for urination	897	15960	1.0327	0.983678	1.08417	0.194716	1
200845	Urgent desire to urinate	897	15960	1.0327	0.983678	1.08417	0.194716	1
4126581	Finding of sensation of vulva	101	15960	1.0979	0.953189	1.26458	0.195267	1
4311387	Infertile	327	15960	1.0497	0.975258	1.12982	0.196218	1
433740	Immunodeficiency disorder	291	15960	0.94571	0.868944	1.02926	0.196249	1
4112852	Benign lipomatous tumor	334	15960	0.950468	0.879938	1.02665	0.196586	1
439382	Disorder of hypothalamus	128	15960	0.922518	0.81619	1.0427	0.196782	1
4335977	Injury of cornea	151	15960	0.922475	0.816032	1.0428	0.197062	1
40483107	Inflamed seborrheic keratosis	1054	15960	0.970049	0.926138	1.01604	0.198224	1
30361	Hypoglycemic disorder	320	15960	1.05637	0.971695	1.14843	0.198296	1
321052	Peripheral vascular disease	420	15960	1.04816	0.975605	1.1261	0.198747	1
4272867	General well-being finding	916	15960	0.966934	0.918484	1.01794	0.199822	1
376382	Tension-type headache	454	15960	0.956038	0.892524	1.02407	0.199919	1
75091	Closed fracture of carpal bone	161	15960	1.06711	0.966048	1.17875	0.200702	1
4134429	Disorder of gastrointestinal tract mucous membrane	419	15960	1.04637	0.976148	1.12163	0.200965	1
4101346	Finding of flatus	577	15960	1.0408	0.978771	1.10677	0.202105	1
141232	Malignant melanoma of skin	154	15960	0.929389	0.830471	1.04009	0.202177	1
77076	Diastasis of muscle	104	15960	1.08441	0.957391	1.22829	0.202332	1
4230641	Chronic pansinusitis	146	15960	0.928437	0.828249	1.04074	0.202491	1
198101	Lipoma of skin and subcutaneous tissue (excluding face)	171	15960	0.936867	0.847198	1.03603	0.203919	1
4103495	Aneurysm of artery of trunk	102	15960	0.922648	0.814869	1.04468	0.20399	1
24609	Hypoglycemia	314	15960	1.05575	0.970957	1.14796	0.204068	1
443622	Aneurysm of thoracic aorta	153	15960	1.07268	0.962578	1.19538	0.204185	1
37311300	Cataract of right eye	305	15960	0.945479	0.867079	1.03097	0.204295	1
376125	Disorder of eyelid	1223	15960	1.02836	0.9849	1.07374	0.204322	1
45765623	Disorder of Achilles tendon	387	15960	1.04606	0.975751	1.12144	0.204626	1
36715557	Pyogenic infection of skin and subcutaneous tissues caused by bacterium	112	15960	0.91229	0.79147	1.05155	0.205351	1
4000609	Disorder of upper gastrointestinal tract	2234	15960	1.02138	0.988484	1.05536	0.205368	1
4022448	Sacral spine finding	829	15960	0.967096	0.918272	1.01852	0.205585	1
4307254	Closed fracture	221	15960	0.937886	0.849191	1.03584	0.205808	1
201916	Ureteric stone	333	15960	1.05301	0.972028	1.14073	0.20585	1
435790	Secondary polycythemia	108	15960	1.07788	0.959587	1.21076	0.206065	1
36714686	Somatic dysfunction of pelvic region	152	15960	0.925321	0.820329	1.04375	0.20655	1
72986	Disorder of lower leg	948	15960	1.03102	0.983285	1.08107	0.206582	1
36716659	Recurrent aphthous stomatitis	112	15960	0.91236	0.791214	1.05205	0.207002	1
4160872	Recurrent aphthous ulcer	112	15960	0.91236	0.791214	1.05205	0.207002	1
432661	Inflammatory disease of mucous membrane	778	15960	0.967259	0.918509	1.0186	0.207071	1
37108941	Chronic pain of left upper limb	103	15960	0.916116	0.79954	1.04969	0.207082	1
4113821	Anxiety state	2020	15960	1.02263	0.987636	1.05886	0.20781	1
4169905	Foot pain	2782	15960	0.980778	0.951577	1.01088	0.20818	1
137275	Disorder of muscle	2128	15960	1.02228	0.98774	1.05803	0.208932	1
257907	Disorder of lung	1032	15960	1.03079	0.983102	1.08078	0.209578	1
74635	Lumbosacral radiculopathy	427	15960	1.04457	0.9757	1.11831	0.210176	1
4152351	Abdominal distension, gaseous	779	15960	1.03467	0.980948	1.09133	0.210273	1
4018852	Acute genitourinary disorder	792	15960	1.03309	0.981733	1.08714	0.2108	1
36684676	Dermatochalasis of left upper eyelid	278	15960	0.942451	0.858802	1.03425	0.211352	1
439961	Superficial injury without infection	354	15960	0.951519	0.880181	1.02864	0.211361	1
78474	Hypertrophy of breast	286	15960	1.05591	0.969529	1.14999	0.211544	1
4152932	Laceration of upper limb	173	15960	1.07191	0.961216	1.19536	0.211773	1
4331509	Mass of head	263	15960	0.946784	0.868825	1.03174	0.212287	1
438867	Generalized aches and pains	567	15960	1.03767	0.979073	1.09977	0.21247	1
137193	Erythema	509	15960	1.04227	0.976586	1.11238	0.212532	1
4127406	Infective vaginitis	153	15960	1.08324	0.955106	1.22856	0.213197	1
4095939	Finding of regularity of menstrual cycle	1087	15960	0.969632	0.923674	1.01788	0.213203	1
440029	Viral disease	1926	15960	1.02243	0.987298	1.05882	0.213712	1
4317977	Bilateral cataracts	290	15960	0.945682	0.865929	1.03278	0.21408	1
762752	Arteriosclerosis of aorta	274	15960	1.05985	0.966962	1.16165	0.21422	1
312934	Atherosclerosis of aorta	274	15960	1.05985	0.966962	1.16165	0.21422	1
4216972	Bursitis of hip	705	15960	0.964102	0.910056	1.02136	0.214231	1
4164898	Diverticulosis of large intestine without diverticulitis	1482	15960	1.02489	0.985874	1.06545	0.214417	1
4297894	Greater trochanteric pain syndrome	626	15960	0.962045	0.905016	1.02267	0.214575	1
4273610	Finding related to ability to walk	468	15960	1.04168	0.976594	1.11111	0.214781	1
373785	Disorder of lens	1045	15960	1.03015	0.982796	1.0798	0.215987	1
4041436	Measurement finding	140	15960	0.929231	0.82719	1.04386	0.216195	1
133278	Disorder of hair	493	15960	1.04293	0.975712	1.11479	0.216216	1
4329445	Noninflammatory disorder of uterus	125	15960	1.08064	0.955492	1.22217	0.21685	1
4112853	Malignant tumor of breast	105	15960	0.906298	0.775229	1.05953	0.217033	1
4129213	Disorder of nipple	120	15960	0.914626	0.793707	1.05397	0.217397	1
435508	Adrenal cortical hypofunction	134	15960	0.918089	0.801439	1.05172	0.217704	1
78232	Shoulder joint pain	3433	15960	1.01742	0.98982	1.04579	0.218401	1
4277745	Disease due to Orthomyxoviridae	106	15960	0.907881	0.778347	1.05897	0.218536	1
77963	Achilles tendinitis	371	15960	1.04542	0.973981	1.1221	0.218718	1
4191479	Allergic asthma	252	15960	1.06055	0.965608	1.16482	0.219235	1
4241223	Hidradenitis suppurativa	116	15960	1.08393	0.953115	1.2327	0.219377	1
196168	Irregular periods	1084	15960	0.970021	0.924024	1.01831	0.219434	1
444202	Abscess	394	15960	1.04983	0.971385	1.13461	0.219728	1
4195690	Aortic valve sclerosis	151	15960	1.07016	0.960211	1.1927	0.220231	1
75650	Proteinuria	429	15960	0.957268	0.892672	1.02654	0.220508	1
4322024	Pulmonary hypertension	221	15960	1.05661	0.967488	1.15395	0.220642	1
4083297	Sexual function painful	435	15960	0.957283	0.892675	1.02657	0.220761	1
4224741	Degenerative disorder of macula	222	15960	1.06318	0.963841	1.17277	0.220902	1
196523	Diarrhea	2448	15960	1.02002	0.988149	1.05292	0.221007	1
37110322	Diverticulosis of large intestine	1488	15960	1.02457	0.985499	1.06518	0.221124	1
437530	Disorder of lipid metabolism	420	15960	1.04499	0.973833	1.12135	0.2213	1
4147672	Disease due to Papilloma virus	196	15960	1.05859	0.966189	1.15982	0.221765	1
45763854	Chronic kidney disease stage 3A	261	15960	1.05471	0.968304	1.14883	0.221924	1
134057	Disorder of cardiovascular system	1979	15960	1.02204	0.986894	1.05843	0.222099	1
4041285	Urogenital finding	1562	15960	0.976127	0.938964	1.01476	0.22244	1
141104	Intervertebral disc disorder of lumbar region with myelopathy	348	15960	1.04901	0.971383	1.13284	0.222552	1
42709843	Deformity of lower limb	120	15960	1.08682	0.950703	1.24243	0.222655	1
444367	Cholelithiasis without obstruction	389	15960	0.957582	0.893129	1.02669	0.222777	1
436976	Posterior subcapsular polar cataract	144	15960	1.07256	0.958268	1.20049	0.223038	1
72618	Disorder of skeletal muscle	838	15960	0.970127	0.923887	1.01868	0.223557	1
46271075	Acute hypoxemic respiratory failure	206	15960	1.06264	0.963593	1.17186	0.223586	1
4317267	Postinflammatory skin pigmentation change	126	15960	1.07983	0.953949	1.22233	0.224564	1
437969	Talipes planus	437	15960	1.04141	0.97539	1.1119	0.224638	1
4134607	Diarrheal disorder	473	15960	1.04495	0.973322	1.12185	0.224889	1
372629	Nonexudative age-related macular degeneration	166	15960	0.931287	0.830101	1.04481	0.225106	1
4169466	Finding of thigh	625	15960	0.965038	0.911094	1.02218	0.225276	1
437833	Hypokalemia	952	15960	1.03037	0.981652	1.08151	0.226035	1
4166666	Shoulder pain	3477	15960	1.01709	0.989564	1.04538	0.226075	1
437246	Vitamin B deficiency	1036	15960	1.02861	0.982686	1.07668	0.226107	1
443582	Arthropathy of joint of hand	507	15960	1.04262	0.974478	1.11552	0.226183	1
133298	Musculoskeletal disorder of the neck	926	15960	1.0303	0.981587	1.08143	0.227083	1
764154	Disorder of left upper extremity	441	15960	0.959218	0.896531	1.02629	0.227249	1
4194610	Trunk arterial embolus	261	15960	1.05387	0.967768	1.14762	0.227614	1
4087808	Meibomian gland finding	343	15960	1.04833	0.970921	1.1319	0.227853	1
37203928	Finding of urine substance level	557	15960	0.963355	0.90663	1.02363	0.227926	1
444206	Arthropathy of pelvis	375	15960	0.954259	0.884294	1.02976	0.228152	1
4132106	Abnormal globulin level	147	15960	1.08013	0.952741	1.22456	0.228642	1
81175	Contusion of chest	236	15960	1.0573	0.965553	1.15776	0.228962	1
444239	Postprocedural state finding	3709	15960	1.01665	0.989653	1.04439	0.229145	1
4181064	Inflammatory disorder of extremity	1941	15960	1.02174	0.986532	1.05821	0.229298	1
78518	Finding of shoulder joint	3442	15960	1.01698	0.989426	1.0453	0.229607	1
4066371	Cellulitis and abscess of lower leg	226	15960	1.05794	0.965013	1.15983	0.229842	1
42537729	Aortocoronary bypass graft present	165	15960	0.925947	0.816669	1.04985	0.229845	1
4305841	Periodic limb movement disorder	269	15960	1.05171	0.968514	1.14205	0.230508	1
40482425	Periodic leg movements of sleep	269	15960	1.05171	0.968514	1.14205	0.230508	1
4081648	Acute vaginitis	616	15960	1.03857	0.976223	1.1049	0.230863	1
4068847	Segmental and somatic dysfunction	148	15960	0.927462	0.819886	1.04915	0.231248	1
372610	Postconcussion syndrome	169	15960	1.07116	0.95712	1.19879	0.231349	1
435119	Late effect of injury	490	15960	1.03891	0.975923	1.10595	0.231629	1
4095475	Pregnancy test finding	329	15960	0.949914	0.873134	1.03345	0.232121	1
81942	Enthesopathy of ankle AND/OR tarsus	366	15960	0.954578	0.884461	1.03025	0.232387	1
4182198	Ganglion of hand	141	15960	0.92715	0.818898	1.04971	0.232445	1
135526	Spinal cord disease	324	15960	1.04772	0.97051	1.13108	0.232641	1
77960	Joint finding	1101	15960	1.02751	0.982711	1.07435	0.232814	1
4033848	Post-inflammatory hyperpigmentation	122	15960	1.08069	0.951302	1.22769	0.232991	1
4193464	Finding of finger	804	15960	0.967553	0.916501	1.02145	0.233021	1
4266654	Abrasion and/or friction burn of skin	218	15960	1.06226	0.961867	1.17313	0.233098	1
4106092	Carrier of disorder	111	15960	0.917799	0.797087	1.05679	0.233173	1
198803	Benign prostatic hyperplasia	1174	15960	0.969596	0.921571	1.02012	0.233565	1
4270897	Corneal lesion	357	15960	0.957238	0.890794	1.02864	0.233774	1
4127688	Lesion of uterus	192	15960	1.06412	0.960571	1.17883	0.234117	1
443583	Disorder of ankle joint	271	15960	0.948813	0.870125	1.03462	0.234239	1
432738	Chronic fatigue syndrome	756	15960	1.03251	0.97946	1.08844	0.234502	1
140842	Changes in skin texture	170	15960	1.07503	0.954103	1.21129	0.234711	1
4291786	Perichondritis	291	15960	0.948779	0.869918	1.03479	0.235004	1
45768908	Exercise induced bronchospasm	197	15960	0.937143	0.841887	1.04318	0.235212	1
4162282	Inflammatory disorder of the respiratory system	149	15960	0.925312	0.813961	1.05189	0.23539	1
319835	Congestive heart failure	440	15960	1.04246	0.973193	1.11666	0.235871	1
4157457	Malignant neoplasm of skin of trunk	214	15960	0.943646	0.857273	1.03872	0.236302	1
4077895	Pain in finger	734	15960	0.966339	0.913101	1.02268	0.236311	1
443577	Asymmetrical sensorineural hearing loss	215	15960	1.05676	0.964437	1.15792	0.236555	1
40483134	Strain of muscle and/or tendon of thigh	136	15960	0.93802	0.843608	1.043	0.237143	1
4296108	Disorder of vitamin B	999	15960	1.02829	0.981799	1.07699	0.237252	1
761157	Pain in both feet	106	15960	0.915804	0.791501	1.05963	0.237297	1
441051	Thoracic aortic aneurysm without rupture	137	15960	1.07029	0.956004	1.19823	0.238391	1
4027876	Gastric motor function disorder	200	15960	1.06451	0.959303	1.18126	0.239016	1
195847	Gastroparesis syndrome	200	15960	1.06451	0.959303	1.18126	0.239016	1
4113427	Dysmotility of stomach	200	15960	1.06451	0.959303	1.18126	0.239016	1
4200298	Intermittent pain	301	15960	1.04763	0.969515	1.13204	0.239236	1
37109294	Astigmatism of right eye	237	15960	0.948967	0.869649	1.03552	0.239505	1
375415	Injury of head	767	15960	1.03215	0.979131	1.08804	0.239549	1
4263576	Abdominal wind pain	523	15960	1.03926	0.974651	1.10814	0.239651	1
4168183	Synovitis	620	15960	0.965725	0.911177	1.02354	0.239715	1
374915	Localization-related epilepsy	118	15960	0.919182	0.798557	1.05803	0.240361	1
4339092	Male pattern alopecia	101	15960	1.08563	0.946464	1.24525	0.240462	1
432883	Recurrent major depressive episodes, moderate	451	15960	1.04344	0.971895	1.12026	0.24064	1
375545	Cataract	1370	15960	1.02571	0.983123	1.07015	0.240679	1
318169	Varicose veins of lower extremity	550	15960	0.964037	0.90677	1.02492	0.241129	1
43530760	Daily headache	134	15960	0.925319	0.812617	1.05365	0.241476	1
4193062	Early stage of pregnancy	126	15960	0.925108	0.812047	1.05391	0.241817	1
137379	Musculoskeletal symptom	384	15960	1.04436	0.97112	1.12313	0.241979	1
43530680	Drug dependence in remission	207	15960	1.0721	0.954039	1.20478	0.242174	1
4274025	Disease	7735	15960	1.01366	0.990819	1.03702	0.243349	1
313217	Atrial fibrillation	776	15960	0.967567	0.915386	1.02272	0.243764	1
4302654	Itching	157	15960	0.928932	0.820493	1.0517	0.244418	1
77162	Injury of ankle	357	15960	0.956709	0.88798	1.03076	0.244616	1
4291025	Arthritis	1090	15960	1.02886	0.980691	1.07939	0.244851	1
4093347	Stool finding	892	15960	1.02908	0.980524	1.08004	0.245074	1
443401	Congenital connective tissue disorder	144	15960	1.07451	0.951725	1.21313	0.245742	1
4125650	Thrombophilia	152	15960	1.06579	0.957025	1.18691	0.245995	1
4338039	Speech and language disorder	569	15960	0.964003	0.906045	1.02567	0.246519	1
4146461	Closed fracture of distal fibula	119	15960	1.08065	0.947704	1.23223	0.246866	1
200452	Disorder of female genital organs	946	15960	0.971781	0.925792	1.02005	0.24717	1
199866	Acute gastritis	197	15960	0.9404	0.84745	1.04355	0.247175	1
78227	Degenerative joint disease of hand	809	15960	1.03183	0.978494	1.08807	0.247236	1
4323893	Arthropathy of elbow	292	15960	0.952911	0.878076	1.03412	0.247739	1
43530656	Nonproliferative retinopathy due to type 2 diabetes mellitus	113	15960	1.08233	0.946324	1.23787	0.24821	1
4228816	Maxillary sinusitis	1310	15960	0.976235	0.937126	1.01698	0.248898	1
4134730	Talipes	466	15960	1.03826	0.974063	1.1067	0.248905	1
4048660	Lichenified eczema	145	15960	1.07195	0.95252	1.20636	0.248967	1
4204991	Lichen simplex chronicus	145	15960	1.07195	0.95252	1.20636	0.248967	1
4108817	Tricuspid valve disorder, non-rheumatic	274	15960	0.948359	0.866525	1.03792	0.249487	1
433516	Duodenitis	252	15960	0.948401	0.866569	1.03796	0.249849	1
4164337	Polyp of large intestine	1464	15960	0.976808	0.938527	1.01665	0.249965	1
442575	Enzymopathy	185	15960	0.936906	0.838429	1.04695	0.250058	1
4001453	Sacroiliac disorder	377	15960	1.04543	0.96919	1.12767	0.250154	1
40481841	Measurement finding outside reference range	3671	15960	1.01598	0.988893	1.04381	0.250194	1
4336157	Acute non-infective otitis externa	141	15960	0.92868	0.818586	1.05358	0.250448	1
4032878	Hair follicle disorder	839	15960	1.03006	0.979326	1.08342	0.250451	1
444189	Injury of elbow	172	15960	0.940572	0.847223	1.04421	0.250628	1
195770	Subserous leiomyoma of uterus	163	15960	1.06163	0.958619	1.1757	0.250799	1
4119639	Decreased range of ankle movement	108	15960	1.07664	0.949099	1.22132	0.251018	1
195581	Peritoneal adhesion	187	15960	0.935542	0.834937	1.04827	0.251035	1
4293560	Multiple actinic keratoses	109	15960	0.926577	0.813364	1.05555	0.251419	1
4204199	Hand pain	1986	15960	1.02059	0.985655	1.05676	0.25144	1
4320791	Rhinitis	3531	15960	1.01589	0.988847	1.04368	0.252104	1
4134145	Chronic nervous system disorder	822	15960	1.02989	0.979163	1.08324	0.253105	1
4297376	Lightheadedness	125	15960	0.922619	0.803494	1.05941	0.253531	1
4227449	Spondylosis	1940	15960	1.02084	0.985326	1.05763	0.253593	1
314754	Wheezing	678	15960	1.03292	0.977041	1.092	0.253686	1
4134454	Vascular headache	1918	15960	0.979284	0.944668	1.01517	0.254265	1
45769242	Patient denies drug use	205	15960	0.946019	0.859862	1.04081	0.254705	1
4042889	Finding relating to drug misuse behavior	205	15960	0.946019	0.859862	1.04081	0.254705	1
4116324	Enthesopathy of lower leg and ankle region	364	15960	0.956514	0.886043	1.03259	0.254862	1
444101	Hypertensive heart failure	234	15960	1.05779	0.960256	1.16524	0.254994	1
37311183	Vesicle of skin	368	15960	1.0428	0.970199	1.12083	0.255028	1
4084789	Injury of abdominal wall	132	15960	1.08216	0.944589	1.23977	0.255033	1
4036628	Ringing in ear	110	15960	0.928392	0.816877	1.05513	0.255104	1
4037309	Noises in ear	110	15960	0.928392	0.816877	1.05513	0.255104	1
4228879	Allergic disorder of skin	303	15960	0.950065	0.869813	1.03772	0.255274	1
197311	Varicose veins of pelvis	1946	15960	1.02005	0.985752	1.05554	0.255302	1
43021801	Finding of aorta	177	15960	0.932811	0.827341	1.05173	0.255894	1
374919	Multiple sclerosis	196	15960	0.945819	0.859142	1.04124	0.256001	1
133857	Acquired deformity of limb	157	15960	0.93064	0.822061	1.05356	0.256105	1
4161193	Disease due to Gram-positive bacteria	120	15960	1.07239	0.950348	1.21011	0.256872	1
4085552	Fracture of lateral malleolus	114	15960	1.08049	0.944845	1.2356	0.258042	1
4138617	Psychophysiologic insomnia	346	15960	1.04498	0.968216	1.12784	0.258368	1
4311159	Midline cystocele	169	15960	0.932639	0.826397	1.05254	0.258414	1
4129405	Open wound of hand	649	15960	1.03366	0.975955	1.09477	0.258672	1
4006971	Tricuspid valve regurgitation	320	15960	0.955146	0.881998	1.03436	0.258943	1
4041284	Functional finding	1343	15960	1.02368	0.98286	1.0662	0.259602	1
4307774	Acute lower respiratory tract infection	244	15960	1.05348	0.962173	1.15346	0.260017	1
4310400	Acute appendicitis	144	15960	0.936337	0.835036	1.04993	0.260164	1
440703	Trigeminal nerve disorder	143	15960	0.93043	0.820582	1.05498	0.26061	1
4217573	Microscopic specimen observation	149	15960	1.06628	0.953208	1.19276	0.261846	1
764153	Disorder of right upper extremity	447	15960	1.04005	0.971011	1.114	0.262487	1
4152350	Burping	495	15960	1.03874	0.971929	1.11014	0.262501	1
4022230	Body temperature finding	244	15960	1.05515	0.9605	1.15913	0.262922	1
436670	Metabolic disease	754	15960	1.03067	0.977577	1.08664	0.262949	1
432875	Anemia due to chronic blood loss	152	15960	1.07121	0.949454	1.20857	0.263828	1
72418	Scoliosis deformity of spine	474	15960	1.03913	0.971438	1.11154	0.264075	1
4334643	Closed wound of head	147	15960	1.06945	0.950564	1.20321	0.264102	1
133444	Thyroiditis	460	15960	1.03809	0.972162	1.10849	0.264142	1
373503	Transient cerebral ischemia	302	15960	1.04901	0.96448	1.14095	0.264319	1
197343	First degree perineal laceration	112	15960	0.924636	0.805765	1.06104	0.264414	1
4189665	Obesity by fat distribution pattern	135	15960	1.07387	0.947462	1.21714	0.264702	1
196151	Functional disorder of intestine	1266	15960	1.02536	0.981206	1.07149	0.264822	1
4053604	Open wound of lower leg	194	15960	1.05624	0.959326	1.16294	0.265152	1
4052079	Chronic otitis media	103	15960	0.924444	0.805121	1.06145	0.265196	1
4101635	Finding of bone of foot	607	15960	1.03456	0.974503	1.09831	0.265518	1
437038	Blood in urine	1236	15960	1.02399	0.982119	1.06765	0.265742	1
42709839	Cellulitis of lower leg	227	15960	1.0536	0.961034	1.15508	0.265787	1
4142738	Moderate persistent asthma	491	15960	1.03763	0.972238	1.10741	0.26606	1
134222	Injury of forearm	191	15960	0.942169	0.848191	1.04656	0.266512	1
439199	Open wound without complication	281	15960	1.05095	0.962745	1.14723	0.266542	1
4181162	Gestation greater than 20 weeks	129	15960	0.927045	0.811078	1.05959	0.26656	1
198202	Cystocele	270	15960	0.948112	0.863032	1.04158	0.266679	1
4188155	Hernia of anterior abdominal wall	846	15960	1.02956	0.97795	1.0839	0.2669	1
195312	Functional disorder of bladder	442	15960	1.03797	0.971864	1.10857	0.267021	1
4022201	Injury of musculoskeletal system	493	15960	0.965132	0.906499	1.02756	0.267057	1
4152384	Non-rheumatic aortic sclerosis	146	15960	1.06489	0.952947	1.18999	0.26722	1
37110596	Injury of muscle of thorax	124	15960	1.06838	0.950539	1.20084	0.267305	1
4212887	Disorder of rotator cuff	155	15960	0.93606	0.832886	1.05202	0.26746	1
4021915	Hematopoietic system finding	385	15960	0.956283	0.883628	1.03491	0.267523	1
4023567	Finding of cervical spine	183	15960	0.942377	0.848371	1.0468	0.26832	1
443436	Wakefulness finding	343	15960	1.04289	0.968067	1.12349	0.268915	1
4181188	Inflammatory disorder of immune system	112	15960	0.926745	0.809748	1.06065	0.269212	1
193322	Right lower quadrant pain	973	15960	1.02633	0.980042	1.0748	0.269714	1
380378	Epilepsy	288	15960	1.04782	0.964387	1.13846	0.269875	1
4027553	Disorder of lower respiratory system	539	15960	1.0356	0.97319	1.10202	0.270003	1
40481325	Strain of muscle and/or tendon of lower leg	214	15960	1.05497	0.95914	1.16038	0.270738	1
37116806	Impaired circulatory system function	226	15960	1.05618	0.958246	1.16413	0.270934	1
318736	Migraine	2565	15960	0.982486	0.952022	1.01392	0.271548	1
45769461	Non-rheumatic mitral valve disease	298	15960	0.958078	0.887556	1.0342	0.272281	1
4178904	Body temperature above reference range	1463	15960	1.02222	0.982831	1.06318	0.273051	1
192731	Digestive symptom	388	15960	1.0397	0.969654	1.11481	0.273923	1
4058243	Diabetes mellitus during pregnancy, childbirth and the puerperium	120	15960	1.06704	0.949887	1.19864	0.274153	1
4023985	Skeletal dysplasia	142	15960	1.07277	0.945694	1.21692	0.274845	1
432585	Blood coagulation disorder	407	15960	1.03948	0.969667	1.11432	0.275006	1
442604	Hypertensive heart disease	361	15960	1.04393	0.966141	1.12798	0.276525	1
134736	Backache	5229	15960	1.01352	0.989276	1.03835	0.277001	1
372309	Mononeuritis	444	15960	1.03913	0.969627	1.11361	0.27717	1
36685964	Pruritis of skin of anogenital region	270	15960	0.949816	0.865528	1.04231	0.277521	1
4207977	Disorder of ovary	893	15960	0.972656	0.92517	1.02258	0.277652	1
4033668	Ultraviolet-induced change in normal skin	444	15960	0.963546	0.901018	1.03041	0.278026	1
4231770	Hereditary thrombophilia	102	15960	1.07897	0.940469	1.23786	0.278221	1
192367	Dysplasia of cervix	242	15960	1.05167	0.960125	1.15195	0.278246	1
381877	Dysfunction of eustachian tube	520	15960	0.964272	0.902859	1.02986	0.278552	1
379832	Mixed conductive AND sensorineural hearing loss	210	15960	0.942158	0.845761	1.04954	0.279286	1
4114600	Traumatic arthropathy of shoulder	239	15960	0.947736	0.859811	1.04465	0.279888	1
37206940	Human papillomavirus deoxyribonucleic acid test positive	464	15960	1.03575	0.971721	1.10401	0.28062	1
4269314	Mental state finding	1195	15960	1.02402	0.980788	1.06916	0.280782	1
4083556	Seronegative rheumatoid arthritis	122	15960	0.92727	0.808374	1.06365	0.280792	1
4347069	Lesion of ligaments of shoulder region	239	15960	0.946473	0.856419	1.046	0.280841	1
443731	Renal disorder due to type 2 diabetes mellitus	286	15960	1.04843	0.961974	1.14267	0.281431	1
4077081	Superficial mycosis	361	15960	1.04128	0.96737	1.12085	0.281538	1
4028922	Social context finding	126	15960	1.07157	0.944874	1.21525	0.281611	1
4103579	Cortical cataract	295	15960	1.04829	0.962038	1.14227	0.281694	1
4190644	Platelet count below reference range	433	15960	1.03895	0.9691	1.11383	0.281904	1
374888	Dementia associated with another disease	199	15960	1.05917	0.953815	1.17616	0.282203	1
441788	Human papilloma virus infection	197	15960	1.05175	0.959338	1.15306	0.282243	1
379010	Epiretinal membrane	339	15960	1.04373	0.965382	1.12844	0.28234	1
4314161	Migraine without aura, not refractory	109	15960	0.927722	0.809051	1.0638	0.28268	1
4329847	Myocardial infarction	354	15960	1.04297	0.965872	1.12623	0.282909	1
4002818	Spasm of back muscles	300	15960	1.04791	0.962094	1.14139	0.283026	1
4344040	Injury of tendon	145	15960	0.930456	0.815575	1.06152	0.283703	1
140641	Verruca vulgaris	1001	15960	1.026	0.978937	1.07532	0.284029	1
440321	Helicobacter-associated disease	142	15960	1.0619	0.951398	1.18523	0.284051	1
4130372	Congenital anomaly of intestinal tract	135	15960	0.937082	0.831996	1.05544	0.284247	1
4013526	ESR raised	145	15960	0.931847	0.818885	1.06039	0.284351	1
4013850	ESR abnormal	145	15960	0.931847	0.818885	1.06039	0.284351	1
317299	Disorder of vitreous body	1101	15960	1.02565	0.979138	1.07438	0.284776	1
74719	Ulcer of foot	104	15960	1.07777	0.939489	1.2364	0.285065	1
4021780	Lower urinary tract finding	2155	15960	1.01819	0.985079	1.0524	0.285268	1
4231893	Ulnar neuropathy	480	15960	1.03858	0.968823	1.11337	0.285897	1
436231	Abnormal findings diagnostic imaging of liver+biliary tract	156	15960	1.06236	0.950643	1.18721	0.285921	1
4022924	Finding of foot region	936	15960	0.973208	0.925848	1.02299	0.286003	1
3654996	Peripheral arterial disease	152	15960	1.0618	0.950986	1.18552	0.286296	1
438998	Recurrent major depressive episodes, mild	247	15960	1.05461	0.956344	1.16298	0.286637	1
437677	Abnormal findings on diagnostic imaging of lung	1144	15960	1.02461	0.97975	1.07153	0.287145	1
4136228	Sprain of shoulder	233	15960	0.948005	0.85918	1.04601	0.287447	1
377885	Disorder of eye movements	128	15960	0.930902	0.815811	1.06223	0.287602	1
193631	Injury of internal organ	136	15960	1.07366	0.941759	1.22403	0.287905	1
40326053	Dysphonia	559	15960	0.966746	0.90828	1.02898	0.287991	1
378425	Blepharitis	656	15960	1.03113	0.97436	1.09121	0.288693	1
4117695	Pain in left lower limb	3644	15960	1.01466	0.987715	1.04235	0.289176	1
4109087	Strain of muscle of upper limb	118	15960	0.927123	0.805895	1.06659	0.289895	1
4197819	Fibrosis of lung	205	15960	1.05727	0.953642	1.17216	0.290002	1
764156	Disorder of left lower extremity	585	15960	1.03313	0.972484	1.09756	0.290976	1
4047791	Abnormal body temperature	249	15960	1.05132	0.957783	1.15399	0.292496	1
78497	Cellulitis and abscess of toe	106	15960	1.07754	0.937607	1.23836	0.292691	1
4020347	Finding of wrist region	209	15960	0.946345	0.853948	1.04874	0.292761	1
443357	Ankle joint finding	183	15960	0.945266	0.851058	1.0499	0.293333	1
46273183	Intestinal hemorrhage	111	15960	1.07308	0.940739	1.22405	0.293575	1
4264617	Foot-drop	108	15960	0.928042	0.807222	1.06695	0.294001	1
4082798	Urinary tract pain	2162	15960	1.0178	0.984785	1.05193	0.294276	1
4242368	Benign neoplasm of neck	115	15960	1.08102	0.934393	1.25066	0.294857	1
4057580	Fracture of phalanx of finger	131	15960	1.07818	0.936512	1.24127	0.294959	1
4265600	Gastric ulcer	163	15960	1.06253	0.948512	1.19025	0.294989	1
4086587	Elevated blood pressure	114	15960	1.071	0.941729	1.21803	0.295937	1
4185207	Lesion of neck	1407	15960	1.02164	0.981416	1.06352	0.296156	1
4219481	Degenerative joint disease of ankle AND/OR foot	806	15960	1.02798	0.976101	1.08261	0.29631	1
40481517	Mass of soft tissue	2021	15960	0.981694	0.948239	1.01633	0.296312	1
4027237	Injury of ocular adnexa	142	15960	0.935252	0.824785	1.06051	0.296577	1
4281109	Autoimmune thyroiditis	440	15960	1.03679	0.968692	1.10968	0.29726	1
439926	Malaise and fatigue	510	15960	0.966057	0.905305	1.03088	0.297376	1
4124645	Lump of cervix	114	15960	0.932035	0.816348	1.06412	0.297916	1
4013263	Rheumatoid factor positive	149	15960	1.06593	0.94516	1.20212	0.298043	1
444220	Finding of hip region	119	15960	0.928046	0.806287	1.06819	0.298044	1
378161	Disorder of ear	841	15960	1.02778	0.976076	1.08223	0.298091	1
373638	Superficial injury of cornea	231	15960	0.949719	0.861743	1.04668	0.298269	1
257293	Disorder of visual pathways	208	15960	1.05335	0.955003	1.16183	0.298641	1
4338120	Altered bowel function	3783	15960	1.01438	0.987428	1.04207	0.29871	1
45763613	Colonic lesion	1971	15960	0.981428	0.947329	1.01675	0.298788	1
257007	Allergic rhinitis	3378	15960	1.01471	0.987141	1.04304	0.298817	1
315643	Tachyarrhythmia	434	15960	1.03823	0.967245	1.11441	0.29916	1
4038677	Stomach finding	117	15960	1.06268	0.947426	1.19196	0.299291	1
197684	Dysuria	2157	15960	1.01764	0.984565	1.05182	0.299669	1
4133044	Chest discomfort	153	15960	1.06254	0.946902	1.19231	0.302111	1
4201555	Finding of sensation of eye	290	15960	1.0454	0.960784	1.13747	0.302542	1
4285898	Polyp of colon	1331	15960	0.978543	0.938958	1.0198	0.303224	1
432250	Disorder due to infection	2527	15960	1.01649	0.985326	1.04864	0.303277	1
36686527	Injury of right leg	160	15960	0.945742	0.850408	1.05176	0.303473	1
37310606	Benign neoplasm of left eye	108	15960	0.929879	0.80955	1.06809	0.303828	1
197318	Cholesterolosis of gallbladder	116	15960	1.07858	0.933687	1.24596	0.30406	1
4080011	Organ dysfunction syndrome	309	15960	1.04471	0.961092	1.1356	0.30414	1
25572	Disorder of salivary gland	370	15960	1.04097	0.964147	1.12392	0.304623	1
4084934	Disorder of fracture healing	185	15960	1.05964	0.948549	1.18374	0.305291	1
4134455	Mononeuropathy	612	15960	1.03234	0.97137	1.09714	0.305465	1
40482267	Imaging of gastrointestinal tract abnormal	300	15960	1.04671	0.959192	1.14221	0.305493	1
4022571	Pharyngeal finding	166	15960	1.05367	0.953273	1.16464	0.306174	1
607856	Device finding	324	15960	1.04237	0.96268	1.12867	0.306451	1
4090425	Altered sensation of skin	1528	15960	0.979944	0.942623	1.01874	0.306475	1
4095800	Vaginal wall finding	796	15960	0.971728	0.919751	1.02664	0.306526	1
443411	Abnormal cytology findings	367	15960	0.962557	0.894655	1.03561	0.30658	1
434056	Late effects of cerebrovascular disease	103	15960	1.06773	0.941664	1.21068	0.306618	1
4043345	Disorder of ocular adnexa	359	15960	1.04037	0.964303	1.12243	0.306966	1
27674	Nausea and vomiting	1509	15960	1.02094	0.98114	1.06235	0.307075	1
440674	Gout	455	15960	1.03583	0.968145	1.10825	0.307225	1
45757404	Derangement of shoulder	102	15960	0.92826	0.804522	1.07103	0.307788	1
4119777	Ectactic vein	268	15960	0.952549	0.867565	1.04586	0.307918	1
4155883	Varicose vein finding	268	15960	0.952549	0.867565	1.04586	0.307918	1
316127	Vitreous opacities	553	15960	1.03359	0.969974	1.10139	0.308007	1
4216083	Cervico-occipital neuralgia	215	15960	0.948505	0.856817	1.05001	0.308089	1
4091465	Malignant neoplasm of upper-outer quadrant of female breast	185	15960	1.05489	0.951709	1.16927	0.308899	1
438731	Localized adiposity	143	15960	1.06514	0.943027	1.20307	0.309733	1
4130852	Injury of lower limb	1118	15960	1.02296	0.979094	1.06879	0.310056	1
4179167	Finding of sensation of joint	3343	15960	1.01462	0.986573	1.04346	0.310209	1
4345599	Acquired deformity of joint of big toe	755	15960	0.971642	0.919122	1.02716	0.310257	1
4189459	Disorders of skin induced by physical agents	2398	15960	0.983431	0.952192	1.0157	0.310391	1
4193465	Finding of thumb	137	15960	1.07331	0.936046	1.23071	0.310886	1
194991	Calculus of gallbladder with acute cholecystitis	101	15960	1.08321	0.927981	1.26441	0.311131	1
196724	Disorder of diaphragm	1067	15960	1.02293	0.979013	1.06882	0.31125	1
35624213	Secondary cataract	317	15960	1.04227	0.961979	1.12926	0.311438	1
436353	Primary malignant neoplasm of upper outer quadrant of female breast	184	15960	1.05484	0.951204	1.16978	0.31159	1
4178956	Vascular disorder of extremity	364	15960	0.958372	0.882599	1.04065	0.311637	1
195562	Hemorrhoids	2203	15960	1.01699	0.984331	1.05074	0.311685	1
4029964	Disorder of digit	812	15960	1.02649	0.975781	1.07983	0.311809	1
432895	Cortical senile cataract	287	15960	1.04612	0.958476	1.14177	0.312531	1
381581	Chalazion	187	15960	1.05661	0.949438	1.17587	0.312928	1
4263898	Cellulitis of trunk	224	15960	1.05323	0.952296	1.16485	0.312996	1
444221	Finding of elbow region	152	15960	0.939301	0.831688	1.06084	0.313143	1
198988	Primary malignant neoplasm of pelvis	498	15960	1.03403	0.968883	1.10356	0.313519	1
4127066	Pain of uterus	536	15960	0.966366	0.904135	1.03288	0.313755	1
434169	Abnormal findings on diagnostic imaging of breast	1792	15960	0.980819	0.944523	1.01851	0.314087	1
4182138	Finding related to ability to pass urine	117	15960	1.06704	0.940354	1.21079	0.314297	1
36714559	Disorder caused by alcohol	118	15960	1.07431	0.934194	1.23545	0.314759	1
37108940	Chronic pain of right upper limb	128	15960	0.938868	0.830142	1.06183	0.31512	1
4227594	Acne vulgaris	411	15960	1.03621	0.966696	1.11071	0.31542	1
441840	Clinical finding	4810	15960	0.987364	0.963144	1.01219	0.315562	1
4223938	Dizziness	3109	15960	0.985271	0.957091	1.01428	0.316228	1
45772120	Gastroduodenal disorder	152	15960	0.940949	0.835265	1.06001	0.31668	1
4151204	Injury of toe	256	15960	0.954081	0.870111	1.04616	0.317296	1
4079749	Osteoarthritis of hip	913	15960	0.974612	0.926702	1.025	0.317364	1
436238	Elevated level of transaminase and lactic acid dehydrogenase	252	15960	0.955512	0.873932	1.04471	0.317591	1
200843	Finding of frequency of urination	1786	15960	0.981769	0.94697	1.01785	0.317675	1
440363	Disorder of lymphatic system	656	15960	1.0306	0.971425	1.09339	0.317737	1
195588	Cystitis	952	15960	1.02427	0.977154	1.07367	0.318203	1
4108234	Multiple valve disease	115	15960	0.937533	0.825927	1.06422	0.318536	1
4093227	Disorder of soft tissue of trunk	2618	15960	1.01595	0.98482	1.04807	0.318919	1
438039	Injury caused by animal	106	15960	0.931975	0.811139	1.07081	0.320063	1
197605	Inflammatory disorder of male genital organ	196	15960	1.05316	0.9509	1.16642	0.320268	1
4025198	Hemorrhagic complication of pregnancy	163	15960	0.943596	0.841496	1.05808	0.320392	1
4205680	Eye symptom	289	15960	1.04402	0.958945	1.13664	0.320558	1
4133638	Pain in cervical spine	254	15960	0.953755	0.868661	1.04718	0.3207	1
4266339	Disorder of skin of lower limb	724	15960	1.02749	0.973912	1.08402	0.32092	1
4180313	Neoplasm of musculoskeletal system	1360	15960	0.979994	0.941646	1.0199	0.321048	1
194696	Dysmenorrhea	540	15960	0.967089	0.905152	1.03326	0.321696	1
4024552	Disorder of cardiac function	351	15960	1.04142	0.961021	1.12855	0.322144	1
4230709	Vestibular system finding	152	15960	1.06023	0.944208	1.19051	0.32262	1
4319605	Inflammation of orbit	627	15960	0.97147	0.917312	1.02883	0.322678	1
442270	Disorder of duodenum	241	15960	0.949304	0.856284	1.05243	0.322771	1
437663	Fever	1483	15960	1.01979	0.980894	1.06022	0.323357	1
133711	Overlapping malignant neoplasm of female breast	101	15960	1.07254	0.933319	1.23253	0.323545	1
374367	Bilateral hearing loss	726	15960	0.973408	0.922667	1.02694	0.323767	1
4214962	Blood pressure finding	129	15960	1.06115	0.943103	1.19398	0.323921	1
605025	Otalgia of right ear	188	15960	0.944357	0.842806	1.05814	0.323976	1
443597	Chronic kidney disease stage 3	632	15960	1.02927	0.971896	1.09003	0.324193	1
4102735	Infection of foot	691	15960	1.02799	0.97309	1.08598	0.324244	1
444445	Benign neoplasm of skin of lower limb	653	15960	0.971772	0.917966	1.02873	0.324483	1
194175	Left upper quadrant pain	422	15960	0.966211	0.902274	1.03468	0.325104	1
438749	Posterior subcapsular polar senile cataract	143	15960	1.05825	0.945377	1.18461	0.325181	1
4193169	Viral respiratory infection	326	15960	0.959923	0.884772	1.04146	0.32544	1
4304010	Phobic disorder	225	15960	1.05373	0.949297	1.16966	0.325673	1
4266653	Hamartoma	318	15960	0.962495	0.891797	1.0388	0.326056	1
434119	Hidradenitis	137	15960	1.06311	0.940853	1.20125	0.326193	1
4242411	Acute nephropathy	141	15960	1.06246	0.941409	1.19907	0.326261	1
4038678	Finding of large intestine	244	15960	0.95265	0.864613	1.04965	0.326852	1
4247597	Intraocular hemorrhage	315	15960	0.960852	0.887098	1.04074	0.327067	1
80004	Injury of hand	498	15960	0.965324	0.899441	1.03603	0.327826	1
4132314	Chronic ulcer of lower extremity	150	15960	1.05829	0.944754	1.18547	0.327845	1
440417	Pulmonary embolism	307	15960	1.04098	0.960483	1.12822	0.328031	1
3656234	Depressive episode	119	15960	0.933845	0.814124	1.07117	0.32818	1
435244	Developmental disorder	104	15960	0.92371	0.787604	1.08334	0.329193	1
4279913	Primary ovarian failure	229	15960	0.952119	0.862731	1.05077	0.329336	1
444428	Nonvenomous insect bite without infection	338	15960	0.961721	0.889164	1.0402	0.329439	1
376400	Combined form of senile cataract	600	15960	1.03136	0.969171	1.09755	0.33047	1
135030	Discoloration of skin	1015	15960	0.977879	0.93478	1.02296	0.330707	1
444115	Disorder of bursa	799	15960	0.97433	0.924562	1.02678	0.330968	1
42709799	Cellulitis of upper limb	216	15960	1.04897	0.952476	1.15524	0.331542	1
4129155	Vaginal bleeding	135	15960	1.06905	0.934201	1.22336	0.331761	1
439620	Late effect of accidental injury	134	15960	1.07071	0.932626	1.22923	0.332139	1
198572	Cervical intraepithelial neoplasia	228	15960	1.04554	0.955484	1.1441	0.33249	1
4178826	Hereditary disorder of musculoskeletal system	228	15960	0.954034	0.867392	1.04933	0.332695	1
4167250	Renal pain	135	15960	1.06893	0.934019	1.22334	0.332854	1
434008	White blood cell disorder	1063	15960	1.02267	0.97716	1.0703	0.334451	1
4225273	Chronic gastritis	576	15960	1.0288	0.971117	1.08991	0.334837	1
40589905	Allergic reaction	150	15960	1.06461	0.937388	1.2091	0.334932	1
78272	Sprain of wrist	291	15960	0.958101	0.878028	1.04548	0.336447	1
4090553	Ankle pain	207	15960	0.953954	0.866498	1.05024	0.336628	1
438878	Liver function tests abnormal	490	15960	1.03201	0.967759	1.10052	0.33672	1
4223595	Atopic IgE-mediated allergic disorder	3063	15960	1.01404	0.985602	1.0433	0.336737	1
438028	Poisoning by drug AND/OR medicinal substance	205	15960	1.05296	0.947684	1.16994	0.33695	1
201254	Type 1 diabetes mellitus	212	15960	1.05205	0.948474	1.16694	0.337267	1
607566	Traumatic injury of back of trunk	359	15960	1.04002	0.95992	1.1268	0.337268	1
201061	Diaphragmatic hernia	1031	15960	1.022	0.977569	1.06844	0.337309	1
36712827	Dehiscence of external surgical incision wound	129	15960	1.06715	0.934309	1.21889	0.337951	1
4323826	Limitation of joint movement	286	15960	0.95882	0.879794	1.04494	0.337964	1
133547	Pyoderma	128	15960	0.937346	0.820938	1.07026	0.338899	1
437584	Ataxia	122	15960	1.06276	0.938105	1.20397	0.338969	1
42536880	Sprain of ligament of trunk	358	15960	1.03955	0.960087	1.1256	0.339032	1
73075	Contusion of upper limb	462	15960	0.967598	0.904372	1.03524	0.339397	1
375806	Idiopathic peripheral neuropathy	259	15960	0.955721	0.870829	1.04889	0.339951	1
4027557	Chronic metabolic disorder	105	15960	1.0662	0.934658	1.21625	0.340024	1
4054510	Disorder of oropharynx	248	15960	1.04608	0.953576	1.14757	0.340235	1
77644	Adhesive capsulitis of shoulder	318	15960	0.959789	0.882142	1.04427	0.340314	1
200450	Disorder of urethra	168	15960	1.05552	0.944484	1.17961	0.340691	1
139750	Primary malignant neoplasm of skin	311	15960	1.04158	0.957821	1.13266	0.34087	1
4086686	Lid margin cyst	109	15960	1.06823	0.93247	1.22376	0.341209	1
4143250	Mass of colon	1311	15960	0.979989	0.940022	1.02166	0.341351	1
318096	Secondary malignant neoplasm of lymph node	135	15960	0.944439	0.839431	1.06258	0.341827	1
443412	Type 1 diabetes mellitus without complication	196	15960	1.05436	0.945326	1.17598	0.341872	1
77030	Disorder of breast	1471	15960	0.980522	0.941544	1.02111	0.341895	1
4256761	Imaging result abnormal	1740	15960	1.01784	0.981389	1.05565	0.341906	1
4095941	Finding of quantity of menstrual blood loss	185	15960	0.946899	0.846091	1.05972	0.342096	1
4096565	Nasal airway finding	1932	15960	1.01692	0.982312	1.05275	0.34219	1
764524	Disorder of left eye	237	15960	0.952498	0.861305	1.05335	0.343226	1
759852	Cellulitis of left lower limb	199	15960	1.0503	0.948868	1.16258	0.343577	1
4018956	Sprain of wrist and/or hand	404	15960	0.963976	0.893446	1.04007	0.343934	1
4182007	Inflamed joint	149	15960	0.943557	0.836446	1.06438	0.34464	1
4187850	Primary malignant neoplasm of breast upper outer quadrant	185	15960	1.05102	0.947955	1.1653	0.344661	1
3655355	Erectile dysfunction	899	15960	1.02548	0.973336	1.08041	0.344702	1
619023	Strain of muscle of lower leg	216	15960	1.04696	0.951848	1.15158	0.344948	1
4243821	Cyst of vulva	108	15960	0.934818	0.812695	1.07529	0.345342	1
4148914	Disorder of hair growth	291	15960	1.04146	0.957182	1.13316	0.345417	1
136937	Benign neoplasm of endocrine gland	274	15960	1.04572	0.952972	1.14748	0.345486	1
42536525	Allergic disorder of respiratory tract	3080	15960	1.01375	0.985388	1.04292	0.345577	1
4069654	Connective tissue and disc stenosis of intervertebral foramina	138	15960	1.06041	0.938379	1.1983	0.347062	1
40480453	Disorder of vein of lower extremity	544	15960	0.971364	0.914273	1.03202	0.347161	1
141608	Periodontitis	134	15960	0.939249	0.824183	1.07038	0.347239	1
4335747	Disorder of inner ear	252	15960	1.04496	0.953314	1.14542	0.34769	1
433811	Hydronephrosis	341	15960	1.03838	0.959745	1.12346	0.348576	1
605581	Sensorineural hearing loss of left ear	102	15960	1.06494	0.933601	1.21477	0.348794	1
4130851	Injury of upper extremity	809	15960	0.975308	0.925594	1.02769	0.348951	1
4088777	Vagina finding	175	15960	0.946942	0.844832	1.06139	0.349029	1
4216200	Joint function disorder	332	15960	0.962856	0.889492	1.04227	0.34923	1
4053417	Accidental wound	148	15960	0.938639	0.821951	1.07189	0.349815	1
4117930	Finding of trunk structure	681	15960	1.02745	0.970693	1.08752	0.350322	1
4176780	Asymmetrical hearing loss	221	15960	1.04406	0.953709	1.14297	0.350486	1
40483287	Disorder of kidney and/or ureter	743	15960	1.02549	0.972706	1.08113	0.350563	1
36715817	Sexually transmissible infection caused by Herpes simplex virus	211	15960	0.957707	0.87459	1.04872	0.350863	1
4283893	Sinusitis	2895	15960	0.986261	0.957999	1.01536	0.351	1
201690	Renal colic	134	15960	1.06681	0.931157	1.22222	0.351324	1
4313582	Obstructive nephropathy	135	15960	1.0602	0.937545	1.1989	0.351383	1
256440	Disorder of nasal sinus	414	15960	1.0319	0.965927	1.10238	0.351579	1
443454	Cerebral infarction	322	15960	1.03682	0.960833	1.11881	0.351804	1
4101480	Peripheral neuralgia	1154	15960	1.02167	0.976571	1.06885	0.35202	1
201621	Chronic cystitis	106	15960	1.06711	0.930589	1.22366	0.352378	1
78234	Hand joint pain	571	15960	1.031	0.966668	1.09961	0.35304	1
4115387	Finding of sound of breathing	688	15960	1.02653	0.971339	1.08485	0.353115	1
437409	Intracranial injury	139	15960	1.05682	0.940441	1.18761	0.353182	1
4216644	Rectal polyp	420	15960	0.964814	0.894534	1.04062	0.353288	1
37016338	Hematuria co-occurrent and due to cystitis	398	15960	0.970251	0.910293	1.03416	0.353445	1
444247	Venous thrombosis	273	15960	1.0396	0.95771	1.1285	0.353532	1
74472	Congenital deformity of foot	225	15960	0.953413	0.861836	1.05472	0.354479	1
4058388	Hypertrophic scar	163	15960	1.05617	0.940767	1.18573	0.354608	1
135772	Goiter	455	15960	1.03219	0.965189	1.10384	0.354849	1
194081	Acute cystitis	925	15960	1.02224	0.975675	1.07103	0.35512	1
4223659	Fatigue	4090	15960	0.987817	0.96248	1.01382	0.355158	1
4190185	Inflammatory disorder of digestive system	1033	15960	0.978359	0.933998	1.02483	0.355431	1
4131616	Neoplasm of rectum	155	15960	0.9511	0.855155	1.05781	0.355435	1
138525	Pain in limb	3330	15960	0.986768	0.95924	1.01509	0.35614	1
45768452	Palmoplantar keratoderma	105	15960	0.937288	0.816803	1.07555	0.356243	1
4213271	Acquired palmoplantar keratoderma	105	15960	0.937288	0.816803	1.07555	0.356243	1
4185470	Disorder of hematopoietic morphology	125	15960	0.939519	0.822744	1.07287	0.356901	1
4344273	Soft tissue lesion of foot region	1668	15960	0.983042	0.947854	1.01954	0.357773	1
42537671	Disorder of anal canal	1888	15960	1.01639	0.981692	1.05231	0.358972	1
442111	Benign neoplasm of ascending colon	623	15960	1.02793	0.96913	1.09031	0.359305	1
435227	Nutritional deficiency disorder	141	15960	1.06179	0.933883	1.20722	0.359923	1
4285734	Instability of joint	412	15960	0.968089	0.903108	1.03775	0.360292	1
765933	Pain of left hand	144	15960	1.05772	0.937862	1.19289	0.360459	1
4165998	Generalized enlarged lymph nodes	217	15960	1.04702	0.948822	1.15539	0.360471	1
81931	Psoriasis with arthropathy	133	15960	0.947291	0.843074	1.06439	0.362511	1
443785	Calculus of gallbladder with cholecystitis	158	15960	0.950528	0.85214	1.06028	0.362767	1
4322945	Spinal cord compression	374	15960	1.03213	0.96418	1.10486	0.362779	1
37018854	Hematuria co-occurrent and due to acute cystitis	373	15960	0.969851	0.907912	1.03602	0.363266	1
4102121	Swelling of body region	682	15960	1.02618	0.970556	1.08499	0.363411	1
314665	Atrial flutter	228	15960	0.955099	0.864844	1.05477	0.364374	1
4116928	Traumatic arthropathy-hip	359	15960	0.967312	0.900274	1.03934	0.364438	1
4104157	Genital finding	358	15960	1.0361	0.959617	1.11868	0.364719	1
4054067	Open wound of foot	118	15960	1.05961	0.934884	1.20098	0.364834	1
4309222	Congenital anomaly of skeletal bone	196	15960	1.05225	0.942496	1.17478	0.364844	1
201618	Disorder of intestine	2324	15960	0.985065	0.953486	1.01769	0.365359	1
378256	Abnormal reflex	126	15960	0.942208	0.828097	1.07204	0.366105	1
4248728	Snoring	1217	15960	1.01896	0.978262	1.06134	0.366487	1
4021770	Finding related to respiratory sounds	1217	15960	1.01896	0.978262	1.06134	0.366487	1
4293175	Mental state, behavior and/or psychosocial function finding	239	15960	1.04377	0.951067	1.14551	0.366669	1
4090401	Ear canal finding	273	15960	1.04099	0.953886	1.13604	0.367588	1
4090616	Disorder of soft tissue of upper limb	2208	15960	1.01557	0.9819	1.0504	0.369038	1
4091056	Kidney finding	334	15960	1.03413	0.96107	1.11275	0.369297	1
4290829	Acquired plantar keratoderma	106	15960	0.939641	0.820221	1.07645	0.369339	1
442121	Mucosal ulcer	168	15960	0.95076	0.851375	1.06175	0.370065	1
133141	Tinea pedis	452	15960	1.03071	0.964696	1.10123	0.370452	1
606556	Displacement of lumbar intervertebral disc	732	15960	1.02569	0.970275	1.08427	0.370743	1
4042505	Bone finding	2318	15960	0.98431	0.950782	1.01902	0.371145	1
443616	Refractory migraine without aura	364	15960	0.965113	0.8928	1.04328	0.371517	1
4284982	Calculus of bile duct without obstruction	129	15960	1.05607	0.936949	1.19033	0.371645	1
195585	Crohn's disease of small intestine	110	15960	0.943949	0.831614	1.07146	0.372233	1
4006473	Autosomal dominant hereditary disorder	124	15960	0.941601	0.824969	1.07472	0.372456	1
4306923	Chronic idiopathic constipation	115	15960	0.946706	0.839334	1.06781	0.372565	1
195556	Hypertensive heart AND renal disease	101	15960	1.05824	0.934314	1.19861	0.373028	1
4312493	Corneal abrasion	134	15960	0.942871	0.828393	1.07317	0.373073	1
4117134	Electrocardiogram finding	1508	15960	1.01778	0.979055	1.05805	0.373151	1
4206177	Poisoning due to insect venom	138	15960	0.939879	0.819827	1.07751	0.373859	1
195083	Left lower quadrant pain	941	15960	1.02123	0.975024	1.06962	0.373865	1
198678	Intestinal infectious disease	259	15960	1.044	0.949451	1.14797	0.37399	1
759859	Cellulitis of right upper limb	123	15960	1.05992	0.932152	1.20519	0.374595	1
4021783	Speech finding	202	15960	0.958552	0.873025	1.05246	0.374676	1
321876	Disorder of capillaries	409	15960	0.969701	0.905872	1.03803	0.375818	1
4335891	Injury of conjunctiva	147	15960	0.945954	0.836489	1.06975	0.375897	1
4305303	Sleep deprivation	130	15960	1.05688	0.935016	1.19462	0.376151	1
4055870	Superficial injury of lower limb, excluding foot	134	15960	1.05421	0.937876	1.18497	0.376232	1
4146449	Aphthous ulceration of skin and/or mucous membrane	103	15960	0.932225	0.798012	1.08901	0.376234	1
77358	Finding of hand region	1152	15960	1.02066	0.975448	1.06797	0.376322	1
4261033	Dupuytren's disease	1344	15960	0.982075	0.943495	1.02223	0.376392	1
4061735	Abscess of limb	113	15960	1.06543	0.925824	1.22608	0.376464	1
441701	Sprain of hip	346	15960	0.967352	0.898727	1.04122	0.376638	1
4196684	Senile angioma	303	15960	0.964818	0.89108	1.04466	0.377272	1
444108	Finding related to sleep	1505	15960	1.01733	0.979197	1.05696	0.378002	1
4249827	Infection due to resistant bacteria	110	15960	1.0637	0.927188	1.2203	0.378225	1
4301699	Neuropathy	686	15960	0.974784	0.920931	1.03179	0.378446	1
376961	Disturbance of consciousness	568	15960	1.02699	0.967848	1.08974	0.378867	1
618696	Contusion of head and/or neck	222	15960	1.04304	0.949589	1.14569	0.378902	1
259153	Pain in throat	676	15960	0.974808	0.92094	1.03183	0.379015	1
4264107	Burning pain	649	15960	1.02487	0.970245	1.08256	0.379409	1
440448	Appendicitis	160	15960	0.95208	0.853332	1.06226	0.379431	1
4220307	Granulocyte count below reference range	183	15960	0.951907	0.852698	1.06266	0.38011	1
444429	Herpes simplex	365	15960	1.03405	0.959459	1.11445	0.380712	1
137809	Primary malignant neoplasm of female breast	554	15960	1.02899	0.965274	1.0969	0.380923	1
74725	Displacement of cervical intervertebral disc without myelopathy	164	15960	1.05397	0.937021	1.18552	0.381041	1
444208	Chronic inflammatory disorder	2730	15960	1.01335	0.983708	1.04388	0.381337	1
380706	Regular astigmatism	749	15960	0.975993	0.924265	1.03062	0.381814	1
136580	Dehiscence of surgical wound	151	15960	1.05593	0.934647	1.19294	0.382005	1
320536	Electrocardiogram abnormal	1508	15960	1.01748	0.9787	1.0578	0.382048	1
4096864	Abdominal organ finding	297	15960	1.04029	0.95203	1.13673	0.382541	1
140214	Eruption	2942	15960	1.01309	0.983934	1.0431	0.382795	1
4130997	Neoplasm of ascending colon	627	15960	1.02638	0.967974	1.08832	0.383685	1
37109050	Meibomian gland dysfunction of right eye	213	15960	1.04307	0.948503	1.14706	0.384535	1
4103661	Finding of spinal cord	188	15960	1.04435	0.946974	1.15173	0.384893	1
433316	Dizziness and giddiness	3060	15960	0.987122	0.958678	1.01641	0.384933	1
4229392	Giddiness	3060	15960	0.987122	0.958678	1.01641	0.384933	1
4132090	Acute metabolic disorder	220	15960	1.04471	0.946523	1.15308	0.385095	1
200779	Polyp of corpus uteri	308	15960	1.03738	0.954923	1.12695	0.385158	1
4302555	Menorrhagia	681	15960	0.974036	0.917861	1.03365	0.385397	1
37116972	Disorder of retroperitoneum	487	15960	1.03073	0.962612	1.10366	0.385607	1
134461	Tietze's disease	275	15960	0.961671	0.880273	1.0506	0.386412	1
444190	Injury of upper arm	414	15960	0.968117	0.899637	1.04181	0.386675	1
4002014	Posttreatment pain	756	15960	0.975723	0.922883	1.03159	0.386938	1
4182011	Finding of joint movement	238	15960	0.960679	0.877088	1.05224	0.387757	1
79908	Muscle weakness	960	15960	0.978681	0.93194	1.02777	0.388108	1
321319	Cardiomyopathy	373	15960	1.03361	0.958831	1.11422	0.388279	1
78831	Disorder of ankle	445	15960	0.969478	0.903519	1.04025	0.388566	1
4297887	Disorder of digestive organ	2557	15960	1.01375	0.982767	1.0457	0.388579	1
73564	Full thickness rotator cuff tear	112	15960	1.06011	0.928375	1.21053	0.388582	1
132797	Sepsis	314	15960	1.03696	0.954777	1.12623	0.388934	1
316993	Tricuspid valve disorder	202	15960	0.955143	0.860414	1.0603	0.38912	1
4089548	Body of uterus finding	360	15960	1.03344	0.958851	1.11383	0.389454	1
81902	Urinary tract infectious disease	2303	15960	1.01448	0.981786	1.04826	0.389716	1
4025215	Emotional state finding	680	15960	0.975684	0.922384	1.03206	0.390431	1
73571	Pathological fracture	105	15960	0.939359	0.81432	1.0836	0.390698	1
4102334	Myelopathy due to spondylosis	481	15960	1.02804	0.965122	1.09506	0.390763	1
45768964	Uncomplicated moderate persistent asthma	426	15960	1.03143	0.960983	1.10704	0.391258	1
439937	C-reactive protein abnormal	172	15960	1.05003	0.939133	1.17403	0.391303	1
4346975	Lumbar spondylosis	1229	15960	1.01862	0.976444	1.06261	0.392552	1
4327889	Thromboembolism of vein	133	15960	1.05234	0.936048	1.18307	0.393209	1
434490	Chill	260	15960	1.04023	0.95012	1.13889	0.393571	1
4033837	Melanocytic nevus of trunk	689	15960	0.975863	0.922581	1.03222	0.39372	1
440068	Psychosexual dysfunction	138	15960	1.05086	0.937593	1.17782	0.3939	1
4335872	Injury of globe of eye	164	15960	0.94972	0.843368	1.06948	0.394574	1
40479576	Chronic diastolic heart failure	232	15960	1.04081	0.949206	1.14126	0.394784	1
312998	Pain in thoracic spine	1017	15960	1.01917	0.97553	1.06477	0.395024	1
45769811	Concussion injury of body structure	107	15960	1.06628	0.919388	1.23663	0.396119	1
319034	Hypertensive heart disease without congestive heart failure	183	15960	1.04517	0.94377	1.15747	0.396146	1
374035	Keratitis	147	15960	1.05291	0.9347	1.18606	0.396152	1
36685086	Bilateral disorder of ears	172	15960	1.04475	0.944247	1.15595	0.396262	1
201238	Primary malignant neoplasm of female genital organ	101	15960	0.945783	0.831443	1.07585	0.39649	1
435796	Dehydration	687	15960	0.975771	0.921841	1.03286	0.397806	1
45757399	Mass of uterus	311	15960	1.03615	0.954116	1.12524	0.398758	1
4195499	Age-related lens opacity	116	15960	0.941883	0.819511	1.08253	0.399118	1
375544	Nuclear sclerosis	116	15960	0.941883	0.819511	1.08253	0.399118	1
133299	Swelling of limb	666	15960	1.02461	0.96826	1.08425	0.399533	1
4030292	Infection due to Enterobacteriaceae	114	15960	0.951584	0.84781	1.06806	0.399585	1
4194160	Thyroid function tests abnormal	397	15960	1.03409	0.956451	1.11803	0.399882	1
4180169	Inflammation of specific body structures or tissue	438	15960	1.03051	0.96085	1.10522	0.400016	1
42536570	Dilatation of gastrointestinal tract	1900	15960	1.01499	0.980384	1.05082	0.400546	1
4077967	Lesion of mucosa	618	15960	0.974489	0.917482	1.03504	0.400788	1
374384	Cerebral ischemia	124	15960	1.05424	0.931992	1.19253	0.400916	1
195603	Vulval and/or perineal noninflammatory disorders	321	15960	1.03656	0.953221	1.12719	0.401079	1
201965	Shock	116	15960	1.05631	0.92951	1.2004	0.401142	1
36716270	Cyst of kidney	552	15960	1.02479	0.967634	1.08531	0.403021	1
4224968	Tinea corporis	250	15960	1.03892	0.949981	1.13618	0.403075	1
201418	Flatulence, eructation and gas pain	480	15960	1.02944	0.961733	1.10191	0.403226	1
4276722	Level of consciousness - finding	170	15960	1.04706	0.940004	1.1663	0.403367	1
4243161	Open wound of head	216	15960	0.957955	0.865947	1.05974	0.404427	1
134718	Hirsutism	233	15960	1.04051	0.947674	1.14243	0.404967	1
316084	Lymphadenitis	114	15960	0.947116	0.833393	1.07636	0.40512	1
376337	Disorder of nervous system	1001	15960	1.02073	0.972579	1.07127	0.405227	1
192671	Gastrointestinal hemorrhage	290	15960	1.03764	0.95108	1.13209	0.405723	1
4010658	Difficulty passing urine	145	15960	1.05046	0.935348	1.17974	0.4058	1
314659	Arteritis	109	15960	1.0625	0.920819	1.22598	0.406409	1
372604	Movement disorder	359	15960	1.03156	0.958585	1.1101	0.406476	1
4317430	Neoplasm of uncertain behavior of hand	147	15960	0.94684	0.832218	1.07725	0.406698	1
76611	Injury of shoulder region	539	15960	0.97443	0.916593	1.03592	0.406725	1
443410	Infective pneumonia	645	15960	1.02426	0.967868	1.08394	0.406747	1
4222174	Rheumatic disease of mitral valve	212	15960	0.96201	0.87782	1.05428	0.407188	1
134118	Atrophic condition of skin	244	15960	0.961881	0.877376	1.05452	0.407453	1
432910	Disorder of lacrimal system	246	15960	0.96203	0.877688	1.05448	0.408303	1
43530648	New daily persistent headache	108	15960	0.941818	0.817059	1.08563	0.408357	1
257683	Posterior rhinorrhea	643	15960	1.02324	0.968992	1.08053	0.408416	1
4140977	Secondary immune deficiency disorder	111	15960	0.945981	0.829242	1.07915	0.408594	1
442019	Complication of procedure	882	15960	0.978663	0.929806	1.03009	0.409128	1
4266169	Disorder of body cavity	214	15960	1.04231	0.944628	1.1501	0.409129	1
198194	Female genital organ symptoms	895	15960	0.97882	0.930293	1.02988	0.409266	1
80502	Osteoporosis	1368	15960	0.981395	0.938534	1.02621	0.409798	1
4280820	Calcinosis	226	15960	0.961805	0.876721	1.05515	0.409894	1
75128	Injury of chest wall	295	15960	1.03611	0.952224	1.12738	0.410234	1
4152347	Drowsy	375	15960	1.03042	0.959439	1.10666	0.410523	1
4082416	Ear finding	1425	15960	0.983472	0.945182	1.02331	0.41075	1
37206233	Disorder of joint region	1721	15960	1.01567	0.978715	1.05401	0.411008	1
375801	Demyelinating disease of central nervous system	248	15960	0.96304	0.880275	1.05359	0.411411	1
201072	Benign prostatic hyperplasia without outflow obstruction	445	15960	0.970521	0.90343	1.04259	0.412968	1
23325	Heartburn	627	15960	1.02368	0.967892	1.08269	0.413007	1
4009391	Pain in esophagus	627	15960	1.02368	0.967892	1.08269	0.413007	1
4096313	Multiple injuries	120	15960	1.05916	0.922882	1.21556	0.413406	1
437671	Abnormal feces	158	15960	0.954513	0.853695	1.06724	0.413703	1
4206788	Systemic disease	183	15960	1.048	0.936417	1.17289	0.414349	1
4182562	Lower abdominal pain	1946	15960	1.01411	0.980523	1.04884	0.414922	1
4094986	Ulcer of mouth	164	15960	0.954867	0.854469	1.06706	0.415191	1
4132556	Acute disease of eye	487	15960	1.02714	0.96303	1.09551	0.415455	1
42873170	Dependence on supplemental oxygen	127	15960	1.05137	0.93193	1.18612	0.415532	1
440021	Herpes simplex without complication	313	15960	1.03425	0.953675	1.12164	0.41576	1
37311947	Hemorrhage of digestive system	294	15960	1.03682	0.950265	1.13127	0.416206	1
4309345	Asymptomatic	504	15960	1.02967	0.9595	1.10498	0.4168	1
432545	Bacterial infectious disease	910	15960	1.02039	0.971861	1.07135	0.416819	1
31317	Dysphagia	1465	15960	1.01619	0.977515	1.05639	0.417298	1
4214270	Serous otitis media	343	15960	0.969225	0.898614	1.04538	0.417984	1
201078	Atrophic vaginitis	762	15960	0.977082	0.923715	1.03353	0.418504	1
4136167	Atrophic mucosa	762	15960	0.977082	0.923715	1.03353	0.418504	1
30346	Primary malignant neoplasm of neck	144	15960	0.952445	0.846357	1.07183	0.418705	1
705076	Post-acute COVID-19	142	15960	1.04899	0.934095	1.17802	0.419047	1
4116594	Traumatic arthropathy-wrist	290	15960	0.96444	0.883342	1.05298	0.419124	1
43530872	Non-allergic hypersensitivity condition	170	15960	0.960219	0.87003	1.05976	0.419865	1
4130839	Neoplasm of lymph node	118	15960	1.05694	0.923695	1.20941	0.420538	1
4344267	Enthesopathy of pelvic region	468	15960	0.971997	0.907073	1.04157	0.420676	1
198846	Enthesopathy of hip region	468	15960	0.971997	0.907073	1.04157	0.420676	1
4344500	Impingement syndrome of shoulder region	544	15960	0.975009	0.916748	1.03697	0.420788	1
4040737	Finding related to exertion	251	15960	1.03639	0.949967	1.13068	0.421045	1
4122339	Drug-induced immunodeficiency	108	15960	0.946174	0.826832	1.08274	0.421216	1
197507	Primary malignant neoplasm of male genital organ	373	15960	1.03241	0.955197	1.11587	0.421264	1
80559	Closed traumatic dislocation of thoracic vertebra	108	15960	0.948616	0.83413	1.07881	0.421462	1
607025	Closed dislocation of thoracic and lumbar spine	108	15960	0.948616	0.83413	1.07881	0.421462	1
197236	Uterine leiomyoma	823	15960	1.02177	0.969465	1.07689	0.421842	1
4166909	Superficial injury of lower limb	152	15960	1.0459	0.937333	1.16704	0.422231	1
37111406	Injury of muscle of trunk	261	15960	0.964001	0.881324	1.05443	0.422901	1
138463	Aphthous ulcer of mouth	101	15960	0.937496	0.800598	1.0978	0.422905	1
4182189	Atrophy of vagina	763	15960	0.977354	0.924026	1.03376	0.423611	1
4094329	Insect bite to trunk - nonvenomous	124	15960	0.956068	0.856328	1.06743	0.424174	1
764634	Tinnitus of right ear	848	15960	0.979419	0.93066	1.03073	0.424769	1
4153218	Primary hypogonadism	231	15960	0.96079	0.87082	1.06006	0.425248	1
4068482	Prolapsed lumbar intervertebral disc	515	15960	0.97421	0.913572	1.03887	0.425521	1
4280071	Thrombocytosis	130	15960	0.948148	0.831362	1.08134	0.42724	1
45768965	Uncomplicated severe persistent asthma	115	15960	1.05176	0.92853	1.19135	0.427351	1
4145356	Severe persistent asthma	115	15960	1.05176	0.92853	1.19135	0.427351	1
443557	Disorder of joint of foot	794	15960	0.978814	0.9284	1.03197	0.427366	1
4335888	Atopic conjunctivitis	416	15960	0.972536	0.907831	1.04185	0.427902	1
380111	Acute atopic conjunctivitis	416	15960	0.972536	0.907831	1.04185	0.427902	1
441259	Non-thrombocytopenic purpura	137	15960	1.05104	0.929257	1.18878	0.428224	1
4318677	Cervical nerve root compression	224	15960	1.0384	0.945955	1.13989	0.428287	1
37312612	Spondylosis with radiculopathy	224	15960	1.0384	0.945955	1.13989	0.428287	1
608180	Radiculopathy due to cervical spondylosis	224	15960	1.0384	0.945955	1.13989	0.428287	1
76194	Osteoarthrosis involving multiple sites but not designated as generalized	123	15960	1.05532	0.923649	1.20575	0.42844	1
4221108	General body state finding	3333	15960	1.01141	0.983375	1.04024	0.429016	1
42537748	Acquired absence of organ	1480	15960	1.01573	0.977191	1.05579	0.429041	1
442562	Poisoning	384	15960	1.03118	0.955449	1.11292	0.43014	1
4250025	Metabolic disease of collagen	131	15960	1.05423	0.924584	1.20205	0.430237	1
4143065	Involuntary movement	612	15960	0.975318	0.916521	1.03789	0.430824	1
4157453	Disorder of joint of spine	486	15960	1.02721	0.960828	1.09818	0.430927	1
4147145	Tendinitis	1110	15960	1.0183	0.973192	1.0655	0.432749	1
4148630	Major depression in partial remission	511	15960	1.02564	0.962738	1.09266	0.433005	1
139057	Disorder of oral soft tissues	627	15960	1.02411	0.964888	1.08696	0.433138	1
23986	Disorder of pituitary gland	176	15960	0.95718	0.857916	1.06793	0.433371	1
195867	Noninflammatory disorder of the vagina	1245	15960	1.01681	0.975222	1.06017	0.433971	1
4301471	Disorder of the lower urinary tract	338	15960	1.03258	0.952885	1.11895	0.433989	1
4275423	Supraventricular tachycardia	980	15960	0.980928	0.934633	1.02951	0.434976	1
4035127	Hypoadrenalism	129	15960	0.946034	0.822994	1.08747	0.43516	1
443782	Tremor	557	15960	0.974165	0.912173	1.04037	0.435257	1
77074	Joint pain	6892	15960	1.00919	0.986253	1.03265	0.435574	1
4347300	Disorder of epiphysis	261	15960	0.96429	0.879831	1.05686	0.436852	1
81303	Labyrinthine disorder	393	15960	0.971002	0.901538	1.04582	0.437145	1
197032	Hyperplasia of prostate	840	15960	0.977999	0.924619	1.03446	0.437255	1
434814	Late effect of medical and surgical care complication	232	15960	1.03804	0.944706	1.1406	0.437334	1
201340	Gastritis	1115	15960	0.982603	0.940033	1.0271	0.437354	1
4025202	Elimination pattern	750	15960	0.978975	0.927829	1.03294	0.437663	1
765053	Lump in right breast	460	15960	1.02713	0.959932	1.09903	0.438114	1
4094283	Lower limb joint arthritis	206	15960	1.03808	0.944373	1.14108	0.438799	1
438485	Postoperative state	3254	15960	1.01119	0.983079	1.0401	0.439222	1
4195085	Nasal congestion	1025	15960	1.0186	0.972075	1.06735	0.439782	1
4261784	Ulceration of colon	161	15960	0.950722	0.8363	1.0808	0.439895	1
442295	Disorder of carbohydrate transport	125	15960	0.950097	0.834242	1.08204	0.440382	1
4143343	Disaccharidase deficiency	125	15960	0.950097	0.834242	1.08204	0.440382	1
192286	Intestinal disaccharidase deficiency	125	15960	0.950097	0.834242	1.08204	0.440382	1
194079	Post-surgical malabsorption	166	15960	0.961635	0.870631	1.06215	0.440564	1
74855	Genital herpes simplex	212	15960	0.964783	0.880619	1.05699	0.441411	1
80141	Functional diarrhea	110	15960	1.05764	0.916893	1.21998	0.441836	1
42872419	Stenosis of intervertebral foramina	168	15960	1.04367	0.935806	1.16397	0.442506	1
4320944	Cellulitis of toe	223	15960	1.04082	0.939734	1.15277	0.442793	1
314379	First degree atrioventricular block	206	15960	1.03856	0.942909	1.14391	0.442811	1
37206607	Overactive bladder	371	15960	1.02892	0.956617	1.10669	0.443114	1
4058637	Fracture of phalanx of foot	246	15960	1.03769	0.944034	1.14063	0.443354	1
4175154	Disorder of the peripheral nervous system	752	15960	1.02187	0.966885	1.07997	0.443356	1
80767	Breast lump	1740	15960	1.01477	0.977419	1.05355	0.443471	1
4271029	Disorder of skin of upper limb	173	15960	1.04724	0.930528	1.1786	0.443872	1
4142905	Fracture of rib	105	15960	1.05794	0.915819	1.22212	0.444123	1
4198828	Disorder of tonsil AND/OR adenoid	159	15960	0.961447	0.86934	1.06331	0.444173	1
605024	Otalgia of left ear	179	15960	0.955897	0.851561	1.07302	0.444344	1
76191	Disorder of upper arm	245	15960	0.965045	0.880865	1.05727	0.444834	1
40481091	Partial edentulism	106	15960	1.06025	0.912455	1.23198	0.444968	1
4150125	Persistent pain following procedure	748	15960	0.978469	0.925259	1.03474	0.445485	1
4042501	Disorder of hip	776	15960	0.979149	0.927532	1.03364	0.445715	1
141663	Osteomyelitis	103	15960	0.952223	0.839567	1.08	0.44603	1
45763639	Disorder of female perineum	339	15960	1.03203	0.951637	1.11921	0.446094	1
4133001	Disorder of skin AND/OR subcutaneous tissue of trunk	170	15960	0.960048	0.864377	1.06631	0.446507	1
4032351	Disorder of adrenal cortex	132	15960	0.949449	0.830648	1.08524	0.446905	1
201093	Infection of skin and/or subcutaneous tissue	707	15960	0.978043	0.92362	1.03567	0.447233	1
45757591	Osteophyte of bone	335	15960	1.03095	0.952997	1.11528	0.447372	1
4138253	Malabsorption syndrome	704	15960	0.978782	0.925972	1.0346	0.448536	1
80809	Rheumatoid arthritis	473	15960	1.02785	0.957286	1.10362	0.449016	1
4001670	Intraductal carcinoma in situ of breast	147	15960	1.04677	0.929941	1.17827	0.449061	1
42709742	Swelling of lower limb	123	15960	1.05036	0.924822	1.19295	0.449295	1
198520	Lumbar spondylosis with myelopathy	329	15960	1.02867	0.955931	1.10694	0.449984	1
4147164	Malignant tumor of lymphoid hemopoietic and related tissue	192	15960	0.959526	0.861982	1.06811	0.450033	1
440083	Acute stress disorder	653	15960	0.978401	0.924446	1.03551	0.450579	1
4054064	Open wound of thumb	101	15960	0.940531	0.802009	1.10298	0.45072	1
193871	Genuine stress incontinence	973	15960	1.01814	0.971625	1.06687	0.45123	1
36716983	Lipoma of skin and subcutaneous tissue	352	15960	0.973047	0.906255	1.04476	0.451404	1
4317014	Neoplasm of uncertain behavior of soft tissues of lower limb	1235	15960	0.984252	0.944408	1.02578	0.451521	1
374364	Disorder of middle ear	1466	15960	1.01548	0.975649	1.05694	0.451799	1
4193620	Keratoconjunctivitis sicca, in SjÃ¶gren's syndrome	128	15960	1.04903	0.92588	1.18857	0.452469	1
45763549	Bilateral tinnitus	840	15960	0.980527	0.931485	1.03215	0.452564	1
4136557	Displacements - bone	134	15960	0.95416	0.844185	1.07846	0.45264	1
197988	Generalized abdominal pain	1015	15960	1.01866	0.970681	1.069	0.452662	1
4317260	Edematous skin	580	15960	0.976222	0.916771	1.03953	0.452853	1
40493428	Malignant neoplasm of respiratory system	113	15960	0.945508	0.816809	1.09448	0.452901	1
140966	Benign neoplasm of skin of face	495	15960	0.975006	0.912629	1.04165	0.453042	1
4199233	Infectious agent in bloodstream	122	15960	1.05007	0.924243	1.19304	0.453094	1
4209223	Polyp	904	15960	0.981704	0.935377	1.03033	0.454055	1
4215433	Prolapsed internal hemorrhoids	125	15960	1.05462	0.91732	1.21247	0.454887	1
4154764	Stiffness	248	15960	0.966077	0.882414	1.05767	0.455219	1
199078	Vaginal wall prolapse	193	15960	0.958313	0.85696	1.07165	0.455307	1
4245842	Umbilical hernia	341	15960	0.969736	0.894318	1.05151	0.456904	1
253797	Post-inflammatory pulmonary fibrosis	104	15960	1.05146	0.920953	1.20046	0.458015	1
4154799	Finding of power of skeletal muscle	851	15960	0.980709	0.931455	1.03257	0.458724	1
44783760	Mammographic calcification of breast	450	15960	1.02584	0.958899	1.09744	0.458758	1
443600	Localized infection of skin AND/OR subcutaneous tissue	615	15960	0.97692	0.918398	1.03917	0.458771	1
4288085	Disorder of umbilicus	335	15960	0.969437	0.892844	1.0526	0.459806	1
42537304	Hydronephrosis due to calculus of kidney and ureter	128	15960	1.04757	0.925988	1.18511	0.460325	1
4032424	Upper urinary tract dilatation and obstruction	128	15960	1.04757	0.925988	1.18511	0.460325	1
4174262	Polyneuropathy	1025	15960	1.01727	0.971987	1.06467	0.461045	1
764632	Tinnitus of left ear	861	15960	0.981031	0.932326	1.03228	0.461056	1
4182664	Finding of musculoskeletal structure of thumb	213	15960	1.03709	0.941324	1.1426	0.46129	1
4027240	Disorder of smooth muscle	372	15960	0.972996	0.90464	1.04652	0.461381	1
30234	Neck sprain	424	15960	1.02708	0.956574	1.10278	0.461494	1
4056770	Breast signs and symptoms	411	15960	0.97273	0.90371	1.04702	0.461541	1
4093672	Knee stiff	172	15960	0.962114	0.868016	1.06641	0.462045	1
4115574	Finding of biliary tract	193	15960	1.04113	0.935024	1.15928	0.46235	1
200528	Ascites	171	15960	1.04229	0.933242	1.16408	0.462592	1
74125	Inflammatory polyarthropathy	372	15960	0.969803	0.893584	1.05252	0.462811	1
4002140	Lumbar spine ankylosis	922	15960	1.01786	0.970832	1.06717	0.463221	1
4302739	Thigh pain	1340	15960	1.01565	0.974338	1.05871	0.463593	1
4087630	Shivering or rigors	245	15960	1.03619	0.942198	1.13957	0.463683	1
375281	Acute suppurative otitis media without spontaneous rupture of ear drum	258	15960	0.968738	0.889808	1.05467	0.463891	1
319844	Acute ischemic heart disease	185	15960	1.03949	0.937115	1.15305	0.464069	1
4148368	Chronic dermatitis	242	15960	0.966073	0.880689	1.05973	0.464725	1
4106362	Abrasion of lower limb	159	15960	1.0394	0.937104	1.15287	0.464726	1
4239975	Myocardial disease	345	15960	1.02944	0.952354	1.11276	0.465032	1
4024558	Disorder associated with menstruation AND/OR menopause	1549	15960	0.985231	0.94664	1.02539	0.465475	1
4115580	Finding of pancreas	199	15960	1.04191	0.932897	1.16366	0.466548	1
134460	Plantar fascial fibromatosis	1234	15960	0.984781	0.944906	1.02634	0.467111	1
4317423	Neoplasm of uncertain behavior of foot	1234	15960	0.984781	0.944906	1.02634	0.467111	1
40480491	Positive measurement finding	198	15960	1.03525	0.942935	1.1366	0.467248	1
138790	Chronic periodontitis	207	15960	1.03898	0.93719	1.15182	0.467322	1
81893	Ulcerative colitis	172	15960	0.955959	0.84654	1.07952	0.467708	1
432582	Neoplastic disease of uncertain behavior	814	15960	0.98085	0.930978	1.03339	0.467711	1
4093991	General finding of soft tissue	2135	15960	1.01257	0.978998	1.04729	0.467814	1
198091	Primary malignant neoplasm of retroperitoneum	125	15960	1.04981	0.920683	1.19706	0.467887	1
4096682	Bleeding from nose	460	15960	1.02586	0.957519	1.09909	0.4679	1
4179462	Lesion of thoracic spine	196	15960	1.03903	0.936947	1.15224	0.468042	1
4023310	Blindness AND/OR vision impairment level	353	15960	1.02785	0.954245	1.10714	0.468697	1
4099350	Infectious disease of genitourinary system	2305	15960	1.01215	0.979617	1.04577	0.468719	1
4051004	Open wound of scalp	130	15960	1.04623	0.925826	1.18229	0.46879	1
441628	Menopausal and postmenopausal disorders	262	15960	0.967816	0.885826	1.0574	0.46888	1
[truncated: 1,274 more rows]

## Sheet: TableS4
Table S4. Logistic regression of HRP and T2DM diagnosis. Association of HRP and T2DM diagnosis was determined by logistic regression adjusted for weekly steps, age at the end of the study period, presence of a Y chromosome, and the first 5 principal components of genomic ancestry prediction.
N (total)	15960
n (affected)	2161
	Coefficient	Lower 95% CI	Upper 95% CI	P-value
HRP (hr)	0.0893827	0.0559702	0.122795	1.57852e-07
Steps (10,000/week)	-0.210875	-0.237428	-0.184321	1.25613e-54
Age (yr)	0.0258429	0.0227404	0.0289453	6.42486e-60
Y chromosome	0.466088	0.3656	0.566576	9.8353e-20
Genomic ancestry
PC1	-2.75262	-3.60755	-1.8977	2.78034e-10
PC2	-0.181535	-1.1699	0.806828	0.718853
PC3	-3.36713	-4.89557	-1.83869	1.57605e-05
PC4	1.1068	-2.25501	4.46861	0.518749
PC5	-17.3744	-30.8801	-3.86865	0.0116894

## Sheet: TableS5
Table S5. Logistic regression of HRP and HbA1c elevation. Association of HRP and HbA1c elevation was determined by logistic regression adjusted for weekly steps, age at the end of the Fitbit monitoring period, presence of a Y chromosome, and the first 5 principal components of genomic ancestry prediction.
N (total)	6439
n (affected)	3392
	Coefficient	Lower 95% CI	Upper 95% CI	P-value
HRP (hr)	0.068087	0.0307755	0.105399	0.000348102
Steps (10,000/week)	-0.103462	-0.1277	-0.0792236	5.94984e-17
Age (yr)	0.0440628	0.0400955	0.0480301	4.63283e-105
Y chromosome	0.259436	0.145468	0.373404	8.13349e-06
Genomic ancestry
PC1	-2.0532	-3.06211	-1.04429	6.64508e-05
PC2	-2.59074	-3.60416	-1.57732	5.42857e-07
PC3	-1.59021	-3.34299	0.162573	0.0753753
PC4	-0.930611	-4.2897	2.42847	0.587134
PC5	7.23027	-8.08184	22.5424	0.354716

## Sheet: TableS6
Table S6. HRP and age at T2DM diagnosis. Association of HRP and age at T2DM diagnosis was determined by Cox proportional hazards stratified by sex (presence of a Y chromosome) and adjusted for weekly steps and the first 5 principal components of genomic ancestry prediction.
N (total)	15960
n (affected)	2161
	Coefficient	Lower 95% CI	Upper 95% CI	P-value	Sex
HRP (hr)	0.159485	0.131312	0.187657	1.32e-28	All
Steps (10,000/week)	-0.132656	-0.153369	-0.111942	3.86e-36
Genomic ancestry
PC1	-1.65119	-2.34916	-0.95321	3.54e-06
PC2	-1.73371	-2.64248	-0.824936	0.00018467
PC3	-5.16174	-6.56512	-3.75836	5.64e-13
PC4	-1.46777	-4.69281	1.75728	0.372388
PC5	-10.4473	-20.7389	-0.155766	0.0466319
HRP (hr)	0.151779	0.114637	0.188922	1.15e-15	Female
Steps (10,000/week)	-0.1476	-0.176163	-0.119037	4.15e-24
Genomic ancestry
PC1	-1.99919	-2.9334	-1.06497	2.74e-05
PC2	-1.60338	-2.85954	-0.347224	0.0123587
PC3	-5.30795	-7.2327	-3.3832	6.48e-08
PC4	-1.2407	-6.13797	3.65658	0.61951
PC5	-14.94	-29.0372	-0.842776	0.0377889
HRP (hr)	0.169036	0.125676	0.212396	2.16e-14	Male
Steps (10,000/week)	-0.115857	-0.145959	-0.0857557	4.57e-14
Genomic ancestry
PC1	-1.08734	-2.25085	0.0761756	0.0670044
PC2	-1.8734	-3.19153	-0.555263	0.00534293
PC3	-5.04338	-7.16344	-2.92332	3.12e-06
PC4	-1.68416	-5.97734	2.60902	0.44197
PC5	-5.50459	-21.8536	10.8444	0.509315

## Sheet: TableS7
Table S7. HRP and age at new T2DM diagnosis after initiation of heart rate monitoring. Association of HRP and age at T2DM diagnosis was determined by Cox proportional hazards stratified by sex (presence of a Y chromosome) and adjusted for weekly steps and the first 5 principal components of genomic ancestry prediction.
N (total)	14186
n (affected)	389
	Coefficient	Lower 95% CI	Upper 95% CI	P-value	Sex
HRP (hr)	0.179067	0.111736	0.246397	1.86248e-07	All
Steps (10,000/week)	-0.0470967	-0.0931468	-0.00104655	0.0450158
Genomic ancestry
PC1	-1.03125	-2.78484	0.722336	0.249068
PC2	-2.61929	-4.54455	-0.694027	0.00766455
PC3	-3.50381	-6.91265	-0.0949631	0.0439503
PC4	-3.40598	-10.3136	3.5016	0.333836
PC5	6.78444	-19.6659	33.2348	0.615158
HRP (hr)	0.161762	0.0769802	0.246545	0.000184341	Female
Steps (10,000/week)	-0.083508	-0.144882	-0.0221343	0.0076573
Genomic ancestry
PC1	-1.34114	-3.45857	0.776293	0.214458
PC2	-3.33084	-5.62666	-1.03503	0.00446094
PC3	-2.50512	-6.97718	1.96695	0.272242
PC4	-4.02901	-13.849	5.791	0.421313
PC5	1.76331	-30.1988	33.7255	0.913894
HRP (hr)	0.204267	0.092861	0.315674	0.000326066	Male
Steps (10,000/week)	0.00247052	-0.0673011	0.0722422	0.944671
Genomic ancestry
PC1	0.41146	-3.29943	4.12235	0.82796
PC2	-1.21361	-4.81163	2.38442	0.508554
PC3	-5.13226	-10.5119	0.247378	0.0615065
PC4	-3.88692	-13.9057	6.13187	0.447019
PC5	17.7867	-37.3963	72.9698	0.527557

## Sheet: TableS8
Table S8. Logistic regression of rs1144566 and T2DM diagnosis. Association of rs1144566 genotype and T2DM diagnosis was determined by logistic regression adjusted for weekly steps, age at the end of the study period, presence of a Y chromosome, and the first 5 principal components of genomic ancestry prediction.
N (total)	15923
n (affected)	2155
	Coefficient	Lower 95% CI	Upper 95% CI	P-value
rs1144566(T)	-0.364049	-0.601645	-0.126452	0.00267261
Steps (10,000/week)	-0.232809	-0.258109	-0.20751	1.01782e-72
Age (yr)	0.0232933	0.0203518	0.0262349	2.52132e-54
Y chromosome	0.486437	0.386254	0.586621	1.79025e-21
Genomic ancestry
PC1	-2.90652	-3.75574	-2.05729	1.97164e-11
PC2	-0.171618	-1.16392	0.820682	0.734628
PC3	-3.37797	-4.90535	-1.85059	1.45974e-05
PC4	1.19535	-2.16258	4.55327	0.485362
PC5	-18.8796	-32.2527	-5.50646	0.00565761

## Sheet: TableS9
Table S9. Logistic regression of rs1144566 and HbA1c elevation. Association of rs1144566 genotype and HbA1c elevation was determined by logistic regression adjusted for weekly steps, age at the end of the Fitbit monitoring period, presence of a Y chromosome, and the first 5 principal components of genomic ancestry prediction.
N (total)	6420
n (affected)	3381
	Coefficient	Lower 95% CI	Upper 95% CI	P-value
rs1144566(T)	-0.288781	-0.537652	-0.0399091	0.0229501
Steps (10,000/week)	-0.11859	-0.141368	-0.0958123	1.89576e-24
Age (yr)	0.0424198	0.0385906	0.0462489	1.55339e-104
Y chromosome	0.269966	0.156108	0.383824	3.36431e-06
Genomic ancestry
PC1	-2.17641	-3.18212	-1.1707	2.22078e-05
PC2	-2.63247	-3.64946	-1.61547	3.90947e-07
PC3	-1.62214	-3.38059	0.136308	0.070601
PC4	-0.863692	-4.24961	2.52223	0.617108
PC5	6.00184	-9.26513	21.2688	0.440996

[truncated: 12 more sheets: TableS10, TableS11, TableS12, TableS13, TableS14, TableS15, TableS16, TableS17, TableS18, TableS19, TableS20, TableS21]
